# Supplementary material for: Phytochemical Profile, Mineral Content, and Bioactive Compounds in Leaves of Seed-Propagated Artichoke Hybrid Cultivars
Source: Molecules. 2020 Aug 20;25(17):3795. doi: 10.3390/molecules25173795 (PMC7503254; doi:10.3390/molecules25173795)
Supplement: Supplementary file 1 [file molecules-25-03795-s001.zip]

Archive with 12 entries (11 files):
- Supplementary materials/
- __MACOSX/._Supplementary materials
- Supplementary materials/Table S1.xlsx
- __MACOSX/Supplementary materials/._Table S1.xlsx
- Supplementary materials/.DS_Store
- __MACOSX/Supplementary materials/._.DS_Store
- Supplementary materials/Table S4.xlsx
- __MACOSX/Supplementary materials/._Table S4.xlsx
- Supplementary materials/Table S3.xlsx
- __MACOSX/Supplementary materials/._Table S3.xlsx
- Supplementary materials/Table S2.xlsx
- __MACOSX/Supplementary materials/._Table S2.xlsx
