# Supplementary material for: Phytochemical Profile, Mineral Content, and Bioactive Compounds in Leaves of Seed-Propagated Artichoke Hybrid Cultivars
Source: Molecules. 2020 Aug 20;25(17):3795. doi: 10.3390/molecules25173795 (PMC7503254; doi:10.3390/molecules25173795)
Supplement: Supplementary file 1 [file molecules-25-03795-s001.zip › Supplementary materials/Table S1.xlsx]

## Sheet: dataset UHPLC-QTOF-MS
Compound	Class	SMILES	PubChem IDs	InCHIKeys	Capriccio_rep1	Capriccio_rep2	Capriccio_rep3	Istar_rep1	Istar_rep2	Istar_rep3	Madrigal_rep1	Madrigal_rep2	Madrigal_rep3	Nun 04245 ARA_rep1	Nun 04245 ARA_rep2	Nun 04245 ARA_rep3	Opal_rep1	Opal_rep2	Opal_rep3	Opera_rep1	Opera_rep2	Opera_rep3	Romolo_rep1	Romolo_rep2	Romolo_rep3	QC_rep1	QC_rep2	QC_rep3	CompositeSpectrum (Mass&Abudances combination)
4-Vinylguaiacol	Alkylmethoxyphenols	COC1=C(C=CC(=C1)C=C)O	332	YOMSJEATGXXYPX-UHFFFAOYSA-N	16598.7	17428.7	18125.8	1.53417e+06	1.61088e+06	1.64156e+06	9635.36	10117.1	9712.44	1	1	1	1.55441e+06	1.64767e+06	1.58177e+06	10975	11853	12072.5	1048.73	1101.16	1153.6	390855	410397	377566	(150.06575, 6505.567)(137.07256, 1575.9033)(153.74835, 6807.5195)(156.0865, 22126.93)(136.07167, 62867.438)(156.0516, 829.98206)
3-Methylcatechol	Alkylphenols	CC1=C(C(=CC=C1)O)O	340	PGSWEKYNAOWQDF-UHFFFAOYSA-N	12709.1	13344.6	13878.4	845676	887959	904873	6227.67	6539.05	6277.49	314200	336194	323626	444576	471251	452401	5943.88	6419.39	6538.27	1	1	1	203667	213850	196742	(127.0592, 207.43)(129.03143, 23280.777)(130.03612, 428.16315)
5-Heptadecylresorcinol	Alkylphenols	CCCCCCCCCCCCCCCCCC1=CC(=CC(=C1)O)O	181700	BBGNINPPDHJETF-UHFFFAOYSA-N	1.00787e+06	1.05826e+06	1.10059e+06	697769	732657	746613	1.53781e+06	1.61471e+06	1.55012e+06	696005	744725	716885	1.13406e+06	1.20211e+06	1.15402e+06	674438	728393	741882	505981	531280	556579	781742	820829	755162	(349.3043, 1009.73)(330.289, 386.51)(353.3264, 167.17)(333.3072, 1119.11)(374.299, 246.82)(353.2785, 24923.816)(354.28156, 4787.2725)(355.28427, 744.10333)
4-Ethylcatechol	Alkylphenols	CCC1=CC(=C(C=C1)O)O	70761	HFLGBNBLMBSXEM-UHFFFAOYSA-N	9671338	1.01549e+07	1.05611e+07	27246144	2.86085e+07	2.91534e+07	23982490	2.51816e+07	2.41743e+07	20703638	2.21529e+07	2.13247e+07	25129258	2.6637e+07	2.55715e+07	72829.1	78655.4	80112	14440153	1.51622e+07	1.58842e+07	1.51557e+07	1.59135e+07	1.46404e+07	(140.0712, 1821.88)(121.05959, 2980.9722)(123.06444, 57890.656)(124.06711, 2875.3032)(140.07964, 2888.2332)
5-Heneicosenylresorcinol	Alkylphenols	CCCCCCCCCCCCCCCCCCCC=CC1=CC(=CC(=C1)O)O	129846337	AGPCTJAQZVDMOF-UHFFFAOYSA-N	414809	435550	452972	516196	542005	552329	555962	583760	560410	411729	440550	424081	530894	562748	540238	619500	669059	681449	647894	680289	712684	462123	485229	446411	(408.37726, 1382.4435)(409.3805, 3013.26)(425.3354, 9828.298)(426.3385, 1887.9833)(413.3503, 3166.95)
4-Methylcatechol	Alkylphenols	CC1=CC(=C(C=C1)O)O	9958	ZBCATMYQYDCTIZ-UHFFFAOYSA-N	12709.1	13344.6	13878.4	845676	887959	904873	6227.67	6539.05	6277.49	314200	336194	323626	444576	471251	452401	5943.88	6419.39	6538.27	1	1	1	203667	213850	196742	(127.0592, 207.43)(129.03143, 23280.777)(130.03612, 428.16315)
5-Tricosenylresorcinol	Alkylphenols	CCCCCCCCCCCCCCCCCCCCCC=CC1=C(C=CC=C1O)O	129849911	RLSSZGWJNQRKOA-UHFFFAOYSA-N	1.57318e+06	1.65184e+06	1.71792e+06	1832626	1.92426e+06	1.96091e+06	1920777	2.01682e+06	1.93614e+06	1.41948e+06	1.51885e+06	1.46207e+06	1.78943e+06	1.89679e+06	1.82092e+06	2.4619e+06	2.65886e+06	2.70809e+06	2.2524e+06	2.36502e+06	2.47764e+06	1.65623e+06	1.73904e+06	1.59991e+06	(456.3772, 67691.88)(457.37973, 19298.541)(458.38184, 2661.512)(459.3834, 1318.64)
5-Nonadecylresorcinol	Alkylphenols	CCCCCCCCCCCCCCCCCCCC1=CC(=CC(=C1)O)O	161858	PUNOCEUUYUXUGR-UHFFFAOYSA-N	4445.85	4668.14	4854.87	3968.17	4166.58	4245.94	5804.12	6094.32	5850.55	232762	249055	239744	4317.8	4576.86	4393.79	303084	327331	333392	561934	590031	618128	139539	146516	134795	(377.33554, 7341.241)(378.47238, 718.53735)(380.8428, 965.755)(381.3449, 317.68)(377.3367, 88982.09)(378.3394, 18772.96)(379.3413, 2063.66)(399.3189, 3268.14)(384.32, 545.303)
4-Ethylphenol	Alkylphenols	CCC1=CC=C(C=C1)O	31242	HXDOZKJGKXYMEW-UHFFFAOYSA-N	18318.8	19234.7	20004.1	1.26999e+06	1.33349e+06	1.35889e+06	1441.92	1514.02	1453.46	10226.1	10942	10532.9	8776.29	9302.87	8930.75	1	1	1	2700419	2.83544e+06	2.97046e+06	501147	526204	484108	(125.08022, 1562.8)(147.92673, 703.645)
Pelargonidin 3-O-arabinoside	Anthocyanins	C1C(C(C(C(O1)OC2=CC3=C(C=C(C=C3[O+]=C2C4=CC=C(C=C4)O)O)O)O)O)O	44256694	LEJPLPFWLUXHCB-VLNXYBQZSA-O	287639	302021	314102	3389.94	3559.44	3627.24	3189.37	3348.84	3214.89	3568.71	3818.52	3675.78	4104.3	4350.56	4176.54	259547	280310	285501	379831	398822	417814	117659	123542	113658	(385.0929, 1931.0049)(408.93335, 1338.7024)(391.1112, 707.6256)(427.74234, 3342.4148)(428.59564, 851.6087)(428.0967, 464.6)(409.08618, 1316.5244)
Petunidin 3-O-rutinoside	Anthocyanins	C[C@H]1[C@@H]([C@H]([C@H]([C@@H](O1)OC[C@@H]2[C@H]([C@@H]([C@H]([C@@H](O2)OC3=CC4=C(C=C(C=C4[O+]=C3C5=CC(=C(C(=C5)OC)O)O)O)O)O)O)O)O)O)O	101949843	IWTWNQZWPPSSQB-MTUZZJJTSA-O	391846	411438	427896	2567514	2.69589e+06	2.74724e+06	11250.1	11812.6	11340.1	1	1	1	1	1	1	577963	624200	635759	1	1	1	443572	465751	428491	(595.1728, 32093.58)(596.1757, 8088.612)(597.1774, 2226.485)(619.4469, 835.81433)
Peonidin 3-O-rutinoside	Anthocyanins	CC1C(C(C(C(O1)OCC2C(C(C(C(O2)OC3=CC4=C(C=C(C=C4[O+]=C3C5=CC(=C(C=C5)O)OC)O)O)O)O)O)O)O)O	44256842	ONQVTPMFYSRRLL-XPBTXNSHSA-O	724888	761133	791578	884797	929037	946733	891807	936398	898942	770725	824676	793847	869551	921725	884856	617018	666379	678720	881684	925769	969853	705059	740312	681087	(610.19116, 21348.695)(611.1917, 11608.328)(612.1896, 7952.1006)(613.18945, 2526.437)(614.1876, 918.76764)
Cyanidin 3-O-rutinoside	Anthocyanins	C[C@H]1[C@@H]([C@H]([C@H]([C@@H](O1)OC[C@@H]2[C@H]([C@@H]([C@H]([C@@H](O2)OC3=CC4=C(C=C(C=C4[O+]=C3C5=CC(=C(C=C5)O)O)O)O)O)O)O)O)O)O	441674	USNPULRDBDVJAO-FXCAAIILSA-O	391846	411438	427896	2567514	2.69589e+06	2.74724e+06	11252.9	11815.6	11343	1	1	1	1	1	1	577817	624042	635599	1	1	1	443554	465732	428473	(595.1728, 32093.58)(596.1757, 8088.612)(597.1774, 2226.485)(619.4469, 835.81433)
Pelargonidin 3-O-sophoroside	Anthocyanins	C1=CC(=CC=C1C2=[O+]C3=CC(=CC(=C3C=C2O[C@H]4[C@@H]([C@H]([C@@H]([C@H](O4)CO)O)O)O[C@H]5[C@@H]([C@H]([C@@H]([C@H](O5)CO)O)O)O)O)O)O	23724704	HASVPNDDKSXPGU-WGNLCONDSA-O	391846	411438	427896	2567514	2.69589e+06	2.74724e+06	11252.9	11815.6	11343	1	1	1	1	1	1	577963	624200	635759	1	1	1	443572	465751	428491	(595.1728, 32093.58)(596.1757, 8088.612)(597.1774, 2226.485)(619.4469, 835.81433)
Cyanidin 3-O-(6''-malonyl-glucoside)	Anthocyanins	C1=CC(=C(C=C1C2=[O+]C3=CC(=CC(=C3C=C2OC4C(C(C(C(O4)COC(=O)CC(=O)O)O)O)O)O)O)O)O	10143380	ROQLTZUOXIQBDO-UHFFFAOYSA-O	4539.36	4766.33	4956.98	1	1	1	1	1	1	16800.7	17976.7	17304.7	4090.97	4336.43	4162.98	1	1	1	1	1	1	3179.38	3338.35	3071.28	(535.116, 12257.023)(536.11914, 2232.1416)(536.1199, 12078.31)(537.1217, 1940.835)(559.6065, 670.905)
Demethoxycurcumin	Curcuminoids	COC1=C(C=CC(=C1)/C=C/C(=O)CC(=O)/C=C/C2=CC=C(C=C2)O)O	5469424	HJTVQHVGMGKONQ-LUZURFALSA-N	632272	663885	690441	8399.06	8819.01	8986.99	722435	758557	728215	8028.4	8590.39	8269.25	525398	556921	534644	7208.36	7785.03	7929.2	7489.65	7864.13	8238.62	238904	250849	230781	(338.2942, 12012.445)(339.2454, 458.8694)(321.10782, 11096.82)(322.1105, 3520.78)(325.1257, 71.94)(365.11508, 1060.6292)
Bisdemethoxycurcumin	Curcuminoids	C1=CC(=CC=C1/C=C/C(=O)CC(=O)/C=C/C2=CC=C(C=C2)O)O	5315472	PREBVFJICNPEKM-YDWXAUTNSA-N	453577	476256	495306	8861.64	9304.73	9481.96	10101.2	10606.2	10182	1.42432e+06	1.52403e+06	1.46705e+06	14210.5	15063.1	14460.6	2190383	2.36561e+06	2.40942e+06	12313.6	12929.2	13544.9	514221	539932	496738	(310.11365, 39567.758)(311.11728, 4115.5493)(312.1187, 46.06)(291.09442, 879.24335)(309.51553, 26649.88)(311.12158, 6441.945)(312.12134, 16395.371)(313.12408, 1428.11)(294.11136, 13352.269)(295.11383, 1137.6328)(333.10468, 253.47499)
Phloretin	Dihydrochalcones	C1=CC(=CC=C1CCC(=O)C2=C(C=C(C=C2O)O)O)O	4788	VGEREEWJJVICBM-UHFFFAOYSA-N	4702.28	4937.39	5134.89	177283	186147	189693	357547	375425	360408	3582.03	3832.77	3689.49	301580	319675	306888	3996.84	4316.59	4396.53	232853	244496	256139	135193	141953	130597	(279.10202, 4001.7434)(280.1025, 4304.69)(298.07574, 7546.174)(299.0781, 167.51)(279.0587, 1509.59)
(+)-Catechin 3-O-gallate	Flavanols	C1C(C(OC2=CC(=CC(=C21)O)O)C3=CC(=C(C=C3)O)O)OC(=O)C4=CC(=C(C(=C4)O)O)O	5276454	LSHVYAFMTMFKBA-PZJWPPBQSA-N	16152	16959.6	17638	519011	544962	555342	8826.44	9267.77	8897.05	9731.5	10412.7	10023.4	942809	999377	959402	1.03512e+06	1.11793e+06	1.13864e+06	1.41338e+06	1.48405e+06	1.55472e+06	493129	517786	476363	(427.0882, 8017.3022)(428.09546, 1948.2542)(429.0954, 177.07799)(427.0901, 1429.0)
(+)-Gallocatechin	Flavanols	C1[C@@H]([C@H](OC2=CC(=CC(=C21)O)O)C3=CC(=C(C(=C3)O)O)O)O	65084	XMOCLSLCDHWDHP-SWLSCSKDSA-N	1	1	1	1	1	1	1	1	1	503951	539227	519069	1	1	1	1	1	1	1	1	1	62994.6	66144.3	60852.8	(289.07144, 1041.3467)(313.062, 6497.5366)(314.0654, 1038.38)
Theaflavin 3,3'-O-digallate	Flavanols	C1C(C(OC2=CC(=CC(=C21)O)O)C3=CC4=C(C(=C(C=C4C5C(CC6=C(C=C(C=C6O5)O)O)OC(=O)C7=CC(=C(C(=C7)O)O)O)O)O)C(=O)C(=C3)O)OC(=O)C8=CC(=C(C(=C8)O)O)O	136277567	ZEASWHWETFMWCV-VRCJZDCUSA-N	1	1	1	1	1	1	1	1	1	1	1	1	1	1	1	4536.03	4898.91	4989.63	1	1	1	3677.54	3861.41	3552.5	(869.1501, 12737.328)(870.152, 1351.375)
(+)-Gallocatechin	Flavanols	C1C(C(OC2=CC(=CC(=C21)O)O)C3=CC(=C(C(=C3)O)O)O)O	65084	XMOCLSLCDHWDHP-SWLSCSKDSA-N	1	1	1	1	1	1	1	1	1	503951	539227	519069	1	1	1	1	1	1	1	1	1	62994.6	66144.3	60852.8	(289.07144, 1041.3467)(313.062, 6497.5366)(314.0654, 1038.38)
(-)-Epicatechin 3-O-gallate	Flavanols	C1[C@H]([C@H](OC2=CC(=CC(=C21)O)O)C3=CC(=C(C=C3)O)O)OC(=O)C4=CC(=C(C(=C4)O)O)O	107905	LSHVYAFMTMFKBA-TZIWHRDSSA-N	16152	16959.6	17638	519011	544962	555342	8826.44	9267.77	8897.05	9731.5	10412.7	10023.4	942809	999377	959402	1.03512e+06	1.11793e+06	1.13864e+06	1.41338e+06	1.48405e+06	1.55472e+06	493129	517786	476363	(427.0882, 8017.3022)(428.09546, 1948.2542)(429.0954, 177.07799)(427.0901, 1429.0)
(-)-Epigallocatechin	Flavanols	C1[C@H]([C@H](OC2=CC(=CC(=C21)O)O)C3=CC(=C(C(=C3)O)O)O)O	72277	XMOCLSLCDHWDHP-IUODEOHRSA-N	1	1	1	1	1	1	1	1	1	503951	539227	519069	1	1	1	1	1	1	1	1	1	62994.6	66144.3	60852.8	(289.07144, 1041.3467)(313.062, 6497.5366)(314.0654, 1038.38)
Eriodictyol	Flavanones	C1[C@H](OC2=CC(=CC(=C2C1=O)O)O)C3=CC(=C(C=C3)O)O	440735	SBHXYTNGIZCORC-ZDUSSCGKSA-N	1	1	1	1	1	1	1	1	1	501771	536895	516824	1	1	1	1	1	1	1	1	1	62722.1	65858.2	60589.5	(289.07144, 1041.3467)(313.062, 6497.5366)(314.0654, 1038.38)
2-Hydroxynaringenin	Flavanones	C1C(=O)C2=C(C=C(C=C2OC1(C3=CC=C(C=C3)O)O)O)O	21932272	NFENYLPEYDNIMO-UHFFFAOYSA-N	1	1	1	1	1	1	1	1	1	501771	536895	516824	1	1	1	1	1	1	1	1	1	62722.1	65858.2	60589.5	(289.07144, 1041.3467)(313.062, 6497.5366)(314.0654, 1038.38)
2-hydroxyisoflavanone naringenin	Flavanones	C1=CC(=CC=C1C2C(OC3=CC(=CC(=C3C2=O)O)O)O)O	443902	UQOJAGBSKPHQOG-UHFFFAOYSA-N	1	1	1	1	1	1	1	1	1	501771	536895	516824	1	1	1	1	1	1	1	1	1	62722.1	65858.2	60589.5	(289.07144, 1041.3467)(313.062, 6497.5366)(314.0654, 1038.38)
Neohesperidin	Flavanones	C[C@H]1[C@@H]([C@H]([C@H]([C@@H](O1)O[C@@H]2[C@H]([C@@H]([C@H](O[C@H]2OC3=CC(=C4C(=O)C[C@H](OC4=C3)C5=CC(=C(C=C5)OC)O)O)CO)O)O)O)O)O	442439	ARGKVCXINMKCAZ-UZRWAPQLSA-N	879049	923002	959922	1.05865e+06	1.11158e+06	1.13276e+06	1.07201e+06	1.12561e+06	1.08058e+06	933980	999359	962000	1.0466e+06	1.1094e+06	1.06502e+06	755580	816027	831138	1.07031e+06	1.12383e+06	1.17734e+06	852023	894624	823054	(610.19116, 22018.797)(611.1917, 12010.617)
8-Prenylnaringenin	Flavanones	CC(=CCC1=C2C(=C(C=C1O)O)C(=O)C[C@H](O2)C3=CC=C(C=C3)O)C	480764	LPEPZZAVFJPLNZ-SFHVURJKSA-N	848505	890930	926567	391042	410594	418415	194101	203806	195654	1.20849e+06	1.29309e+06	1.24475e+06	514317	545176	523369	740429	799663	814471	683743	717930	752117	572579	601208	553111	(368.13507, 107.1725)(324.12973, 10439.069)(344.39362, 662.1975)(345.1433, 98.43)(343.145, 67.28)
6-Prenylnaringenin	Flavanones	CC(=CCC1=C(C2=C(C=C1O)O[C@@H](CC2=O)C3=CC=C(C=C3)O)O)C	155094	YHWNASRGLKJRJJ-KRWDZBQOSA-N	10299	10813.9	11246.5	1043.38	1095.54	1116.41	1	1	1	1.20849e+06	1.29309e+06	1.24475e+06	514317	545176	523369	1	1	1	683743	717930	752117	302237	317349	291961	(368.1356, 89.85333)(324.1296, 10083.134)(344.39362, 662.1975)(345.1433, 98.43)(343.145, 67.28)
6-Geranylnaringenin	Flavanones	CC(=CCC/C(=C/CC1=C(C2=C(C=C1O)O[C@@H](CC2=O)C3=CC=C(C=C3)O)O)/C)C	5716903	XYIQIBWIEGCVQY-RWHUQTJRSA-N	3299505	3.46448e+06	3.60306e+06	2.07192e+06	2.17552e+06	2.21695e+06	4711077	4.94663e+06	4.74877e+06	3.92384e+06	4.1985e+06	4.04155e+06	4.55319e+06	4.82638e+06	4.63333e+06	2.20425e+06	2.38059e+06	2.42467e+06	2.24178e+06	2.35387e+06	2.46596e+06	2.87569e+06	3.01948e+06	2.77792e+06	(408.1932, 86143.19)(409.19565, 15779.795)(410.19778, 2023.6967)(431.1774, 1028.3021)
Eriodictyol	Flavanones	C1[C@H](OC2=CC(=CC(=C2C1=O)O)O)C3=CC(=C(C=C3)O)O	440735	SBHXYTNGIZCORC-ZDUSSCGKSA-N	1	1	1	1	1	1	1	1	1	501771	536895	516824	1	1	1	1	1	1	1	1	1	62722.1	65858.2	60589.5	(289.07144, 1041.3467)(313.062, 6497.5366)(314.0654, 1038.38)
Hesperidin	Flavanones	C[C@H]1[C@@H]([C@H]([C@H]([C@@H](O1)OC[C@@H]2[C@H]([C@@H]([C@H]([C@@H](O2)OC3=CC(=C4C(=O)C[C@H](OC4=C3)C5=CC(=C(C=C5)OC)O)O)O)O)O)O)O)O	10621	QUQPHWDTPGMPEX-QJBIFVCTSA-N	879049	923002	959922	1.05865e+06	1.11158e+06	1.13276e+06	1.07201e+06	1.12561e+06	1.08058e+06	933980	999359	962000	1.0466e+06	1.1094e+06	1.06502e+06	755580	816027	831138	1.07031e+06	1.12383e+06	1.17734e+06	852023	894624	823054	(610.19116, 22018.797)(611.1917, 12010.617)
Apigenin 6,8-C-galactoside-C-arabinoside	Flavones	not available	not available	not available	673237	706899	735175	5387.65	5657.03	5764.78	1	1	1	6510.47	6966.2	6705.78	1	1	1	520341	561968	572375	380757	399794	418832	198279	208193	191538	(553.1619, 158.08714)(587.1452, 1030.6759)(571.13794, 376.4133)
Chrysoeriol 7-O-apiosyl-glucoside	Flavones	not available	not available	not available	403268	423431	440368	2.67182e+06	2.80541e+06	2.85884e+06	11537.2	12114	11629.5	1	1	1	1	1	1	597953	645789	657748	1	1	1	460572	483601	444913	(595.1728, 32492.232)(596.1757, 8205.147)(597.1774, 2250.7483)(617.15356, 3099.4648)(618.15594, 1245.0126)
Luteolin 7-O-rutinoside	Flavones	CC1C(C(C(C(O1)OCC2C(C(C(C(O2)OC3=CC(=C4C(=C3)OC(=CC4=O)C5=CC(=C(C=C5)O)O)O)O)O)O)O)O)O	44258082	MGYBYJXAXUBTQF-TWJLCPPASA-N	403268	423431	440368	2.67182e+06	2.80541e+06	2.85884e+06	11537.2	12114	11629.5	1	1	1	1	1	1	597953	645789	657748	1	1	1	460572	483601	444913	(595.1728, 32492.232)(596.1757, 8205.147)(597.1774, 2250.7483)(617.15356, 3099.4648)(618.15594, 1245.0126)
Apigenin 6,8-di-C-glucoside	Flavones	C1=CC(=CC=C1C2=CC(=O)C3=C(C(=C(C(=C3O2)[C@H]4[C@@H]([C@H]([C@@H]([C@H](O4)CO)O)O)O)O)[C@H]5[C@@H]([C@H]([C@@H]([C@H](O5)CO)O)O)O)O)O	442664	FIAAVMJLAGNUKW-VQVVXJKKSA-N	403268	423431	440368	2.67182e+06	2.80541e+06	2.85884e+06	11537.2	12114	11629.5	1	1	1	1	1	1	597953	645789	657748	1	1	1	460572	483601	444913	(595.1728, 32492.232)(596.1757, 8205.147)(597.1774, 2250.7483)(617.15356, 3099.4648)(618.15594, 1245.0126)
Cirsimaritin	Flavones	COC1=C(C(=C2C(=C1)OC(=CC2=O)C3=CC=C(C=C3)O)O)OC	188323	ZIIAJIWLQUVGHB-UHFFFAOYSA-N	3101952	3.25705e+06	3.38733e+06	2.6544e+06	2.78712e+06	2.84021e+06	3.65327e+06	3.83593e+06	3.68249e+06	2.65013e+06	2.83564e+06	2.72963e+06	3.44862e+06	3.65554e+06	3.50932e+06	3.072e+06	3.31776e+06	3.3792e+06	3424605	3.59584e+06	3.76707e+06	2.75062e+06	2.88815e+06	2.6571e+06	(297.07977, 7923.445)(298.07568, 6745.271)(299.078, 175.13)
Gardenin B	Flavones	COC1=CC=C(C=C1)C2=CC(=O)C3=C(C(=C(C(=C3O2)OC)OC)OC)O	96539	LXEVSYZNYDZSOB-UHFFFAOYSA-N	57267736	6.01311e+07	6.25364e+07	27430402	2.88019e+07	2.93505e+07	36226888	3.80382e+07	3.65167e+07	24718400	26448688	25459952	30533744	3.23658e+07	3.10711e+07	39919684	4.31133e+07	4.39117e+07	63348588	6.6516e+07	6.96834e+07	3.49307e+07	3.66772e+07	3.3743e+07	(381.09055, 999233.1)(382.09332, 124877.25)(383.0901, 84060.97)(384.09222, 8900.823)(385.09277, 596.19794)(363.0803, 887.74)
Diosmin	Flavones	C[C@H]1[C@@H]([C@H]([C@H]([C@@H](O1)OC[C@@H]2[C@H]([C@@H]([C@H]([C@@H](O2)OC3=CC(=C4C(=C3)OC(=CC4=O)C5=CC(=C(C=C5)OC)O)O)O)O)O)O)O)O	5281613	GZSOSUNBTXMUFQ-YFAPSIMESA-N	471956	495553	515375	574441	603163	614652	574877	603621	579476	501210	536295	516247	562720	596483	572623	408012	440652	448813	567727	596113	624500	457618	480499	442059	(610.19116, 20318.52)(611.1917, 10958.546)(612.1895, 7478.6177)(613.18945, 2376.7444)(614.1876, 864.5724)
Apigenin 6-C-galactoside 8-C-arabinoside	Flavones	C1=CC(=CC=C1C2=CC(=O)C3=C(C(=C(C(=C3O2)[C@H]4[C@@H]([C@H]([C@@H](O4)CO)O)O)O)[C@H]5[C@@H]([C@H]([C@H]([C@H](O5)CO)O)O)O)O)O	132523561	TUIJPUWSXVFWSH-HFNJWMGZSA-N	673237	706899	735175	6671.26	7004.83	7138.25	1	1	1	6510.47	6966.2	6705.78	1	1	1	520341	561968	572375	4747.86	4985.25	5222.64	151439	159011	146290	(553.1618, 155.39626)(587.1453, 1094.5839)(571.138, 377.65884)
Apigenin 6-C-glucoside 8-C-arabinoside	Flavones	C1=CC(=CC=C1C2=CC(=O)C3=C(C(=C(C(=C3O2)C4[C@@H]([C@H]([C@@H](O4)CO)O)O)O)C5[C@@H]([C@H]([C@@H]([C@H](O5)CO)O)O)O)O)O	131750832	TUIJPUWSXVFWSH-FBMRRHFKSA-N	673237	706899	735175	6671.26	7004.83	7138.25	1	1	1	6510.47	6966.2	6705.78	1	1	1	520341	561968	572375	4747.86	4985.25	5222.64	151439	159011	146290	(553.1618, 155.39626)(587.1453, 1094.5839)(571.138, 377.65884)
Luteolin 7-O-glucuronide	Flavones	C1=CC(=C(C=C1C2=CC(=O)C3=C(C=C(C=C3O2)O[C@H]4[C@@H]([C@H]([C@@H]([C@H](O4)C(=O)O)O)O)O)O)O)O	5280601	VSUOKLTVXQRUSG-ZFORQUDYSA-N	6161.14	6469.2	6727.97	1	1	1	1	1	1	1	1	1	4218.06	4471.14	4292.3	1	1	1	349728	367214	384700	45013.9	47264.6	43483.4	(463.07828, 544.0586)(444.0747, 7974.861)(445.0775, 218.72333)(468.6036, 365.57797)(469.10205, 1161.2)(450.0934, 128.44)(451.0911, 710.86)(467.3043, 248.74251)
Apigenin 7-O-apiosyl-glucoside	Flavones	not available	not available	not available	673237	706899	735175	5387.65	5657.03	5764.78	1	1	1	6510.47	6966.2	6705.78	1	1	1	520341	561968	572375	380757	399794	418832	198279	208193	191538	(553.1619, 158.08714)(587.1452, 1030.6759)(571.13794, 376.4133)
Apigenin 6,8-C-arabinoside-C-glucoside	Flavones	not available	not available	not available	673237	706899	735175	5387.65	5657.03	5764.78	1	1	1	6510.47	6966.2	6705.78	1	1	1	520341	561968	572375	380757	399794	418832	198279	208193	191538	(553.1619, 158.08714)(587.1452, 1030.6759)(571.13794, 376.4133)
Apigenin 6-C-glucoside 8-C-riboside	Flavones	C1C(C(C(C(O1)C2=C3C(=C(C(=C2O)C4C(C(C(C(O4)CO)O)O)O)O)C(=O)C=C(O3)C5=CC=C(C=C5)O)O)O)O	3550102	MMDUKUSNQNWVET-UHFFFAOYSA-N	673237	706899	735175	6671.26	7004.83	7138.25	1	1	1	6510.47	6966.2	6705.78	1	1	1	520341	561968	572375	4747.86	4985.25	5222.64	151439	159011	146290	(553.1618, 155.39626)(587.1453, 1094.5839)(571.138, 377.65884)
Apigenin 7-apiosyl-glucoside	Flavones	not available	not available	not available	673237	706899	735175	6671.26	7004.83	7138.25	1	1	1	6510.47	6966.2	6705.78	1	1	1	520341	561968	572375	4747.86	4985.25	5222.64	151439	159011	146290	(553.1618, 155.39626)(587.1453, 1094.5839)(571.138, 377.65884)
Apigenin 6-C-arabinoside 8-C-glucoside	Flavones	C1[C@@H]([C@@H]([C@H]([C@@H](O1)C2=C(C(=C3C(=C2O)C(=O)C=C(O3)C4=CC=C(C=C4)O)[C@H]5[C@@H]([C@H]([C@@H]([C@H](O5)CO)O)O)O)O)O)O)O	3084995	OVMFOVNOXASTPA-VYUBKLCTSA-N	673237	706899	735175	6671.26	7004.83	7138.25	1	1	1	6510.47	6966.2	6705.78	1	1	1	520341	561968	572375	4747.86	4985.25	5222.64	151439	159011	146290	(553.1618, 155.39626)(587.1453, 1094.5839)(571.138, 377.65884)
Kaempferol 3-rhamnoside 4'-xyloside	Flavones	CC1C(C(C(C(O1)OC2=C(OC3=CC(=CC(=C3C2=O)O)O)C4=CC=C(C=C4)OC5C(C(C(CO5)O)O)O)O)O)O	74978072	JNCDGNJMRRVEGE-UHFFFAOYSA-N	673237	706899	735175	6671.26	7004.83	7138.25	1	1	1	6510.47	6966.2	6705.78	1	1	1	520341	561968	572375	4747.86	4985.25	5222.64	151439	159011	146290	(553.1618, 155.39626)(587.1453, 1094.5839)(571.138, 377.65884)
Apigenin 6-C-glucosyl-O-arabinoside	Flavones	not available	not available	not available	673237	706899	735175	6671.26	7004.83	7138.25	1	1	1	6510.47	6966.2	6705.78	1	1	1	520341	561968	572375	4747.86	4985.25	5222.64	151439	159011	146290	(553.1618, 155.39626)(587.1453, 1094.5839)(571.138, 377.65884)
Neodiosmin	Flavones	C[C@H]1[C@@H]([C@H]([C@H]([C@@H](O1)O[C@@H]2[C@H]([C@@H]([C@H](O[C@H]2OC3=CC(=C4C(=C3)OC(=CC4=O)C5=CC(=C(C=C5)OC)O)O)CO)O)O)O)O)O	69964214	VCCNKWWXYVWTLT-CYZBKYQRSA-N	471956	495553	515375	574441	603163	614652	574877	603621	579476	501210	536295	516247	562720	596483	572623	408012	440652	448813	567727	596113	624500	457618	480499	442059	(610.19116, 20318.52)(611.1917, 10958.546)(612.1895, 7478.6177)(613.18945, 2376.7444)(614.1876, 864.5724)
Kaempferol 3-O-galactoside 7-O-rhamnoside	Flavonols	C[C@H]1[C@@H]([C@H]([C@H]([C@@H](O1)OC2=CC(=C3C(=C2)OC(=C(C3=O)O[C@H]4[C@@H]([C@H]([C@H]([C@H](O4)CO)O)O)O)C5=CC=C(C=C5)O)O)O)O)O	57390614	JYXSWDCPHRTYGU-VYARGGPUSA-N	403268	423431	440368	2.67182e+06	2.80541e+06	2.85884e+06	11537.2	12114	11629.5	1	1	1	1	1	1	597953	645789	657748	1	1	1	460572	483601	444913	(595.1728, 32492.232)(596.1757, 8205.147)(597.1774, 2250.7483)(617.15356, 3099.4648)(618.15594, 1245.0126)
Kaempferol 3-O-glucuronide	Flavonols	C1=CC(=CC=C1C2=C(C(=O)C3=C(C=C(C=C3O2)O)O)O[C@H]4[C@@H]([C@H]([C@@H]([C@H](O4)C(=O)O)O)O)O)O	5318759	FNTJVYCFNVUBOL-ZUGPOPFOSA-N	6161.14	6469.2	6727.97	1	1	1	1	1	1	1	1	1	4218.06	4471.14	4292.3	1	1	1	349728	367214	384700	45013.9	47264.6	43483.4	(463.07828, 544.0586)(444.0747, 7974.861)(445.0775, 218.72333)(468.6036, 365.57797)(469.10205, 1161.2)(450.0934, 128.44)(451.0911, 710.86)(467.3043, 248.74251)
Myricetin 3-O-galactoside	Flavonols	C1=C(C=C(C(=C1O)O)O)C2=C(C(=O)C3=C(C=C(C=C3O2)O)O)O[C@H]4[C@@H]([C@H]([C@H]([C@H](O4)CO)O)O)O	5491408	FOHXFLPXBUAOJM-MGMURXEASA-N	2943.11	3090.27	3213.88	1	1	1	1	1	1	1	1	1	3302.39	3500.54	3360.52	1	1	1	3193.12	3352.78	3512.43	1180.33	1239.35	1140.2	(463.07828, 814.4443)(468.65903, 520.34106)(469.10208, 1372.0452)
Jaceidin 4'-O-glucuronide	Flavonols	COC1=C(C=CC(=C1)C2=C(C(=O)C3=C(O2)C=C(C(=C3O)OC)O)OC)O[C@H]4[C@@H]([C@H]([C@@H]([C@H](O4)C(=O)O)O)O)O	21722026	IXUDTZUOBGRRSD-NKUGBYDDSA-N	1	1	1	1	1	1	1	1	1	5431.13	5811.31	5594.06	1	1	1	1	1	1	1	1	1	4796.41	5036.23	4633.33	(536.1199, 13314.279)(537.1218, 2161.76)(561.1125, 2034.3899)
Kaempferol 3-rhamnoside 7-xyloside	Flavonols	CC1C(C(C(C(O1)OC2=C(OC3=CC(=CC(=C3C2=O)O)OC4C(C(C(CO4)O)O)O)C5=CC=C(C=C5)O)O)O)O	14334866	WIALSWOBTZTJMW-UHFFFAOYSA-N	673237	706899	735175	6671.26	7004.83	7138.25	1	1	1	6510.47	6966.2	6705.78	1	1	1	520341	561968	572375	4747.86	4985.25	5222.64	151439	159011	146290	(553.1618, 155.39626)(587.1453, 1094.5839)(571.138, 377.65884)
Myricetin 3-O-glucoside	Flavonols	C1=C(C=C(C(=C1O)O)O)C2=C(C(=O)C3=C(C=C(C=C3O2)O)O)OC4[C@@H]([C@H]([C@@H]([C@H](O4)CO)O)O)O	22841567	FOHXFLPXBUAOJM-OWORMUAASA-N	2943.11	3090.27	3213.88	1	1	1	1	1	1	1	1	1	3302.39	3500.54	3360.52	1	1	1	3193.12	3352.78	3512.43	1180.33	1239.35	1140.2	(463.07828, 814.4443)(468.65903, 520.34106)(469.10208, 1372.0452)
Kaempferol 3-O-rutinoside	Flavonols	CC1C(C(C(C(O1)OCC2C(C(C(C(O2)OC3=C(OC4=CC(=CC(=C4C3=O)O)O)C5=CC=C(C=C5)O)O)O)O)O)O)O	5318767	RTATXGUCZHCSNG-QHWHWDPRSA-N	403268	423431	440368	2.67182e+06	2.80541e+06	2.85884e+06	11537.2	12114	11629.5	1	1	1	1	1	1	597953	645789	657748	1	1	1	460572	483601	444913	(595.1728, 32492.232)(596.1757, 8205.147)(597.1774, 2250.7483)(617.15356, 3099.4648)(618.15594, 1245.0126)
Kaempferol 3-arabinofuranoside 7-rhamnofuranoside	Flavonols	CC(C1C(C(C(O1)OC2=CC(=C3C(=C2)OC(=C(C3=O)OC4C(C(C(O4)CO)O)O)C5=CC=C(C=C5)O)O)O)O)O	73715821	POYDZVHXYJSOOS-UHFFFAOYSA-N	673237	706899	735175	6671.26	7004.83	7138.25	1	1	1	6510.47	6966.2	6705.78	1	1	1	520341	561968	572375	4747.86	4985.25	5222.64	151439	159011	146290	(553.1618, 155.39626)(587.1453, 1094.5839)(571.138, 377.65884)
p-Anisaldehyde	Hydroxybenzaldehydes	COC1=CC=C(C=C1)C=O	31244	ZRSNZINYAWTAHE-UHFFFAOYSA-N	325780	342069	355752	23310.4	24475.9	24942.1	1	1	1	1.07115e+06	1.14613e+06	1.10328e+06	5745.75	6090.49	5846.87	1483.64	1602.33	1632	21688.6	22773.1	23857.5	181145	190202	174986	(137.05537, 124233.51)(138.05905, 6803.0522)(139.06, 609.93)(121.049034, 1970.0522)(138.0612, 12408.85)(145.0442, 352.18198)
Protocatechuic aldehyde	Hydroxybenzaldehydes	C1=CC(=C(C=C1C=O)O)O	8768	IBGBGRVKPALMCQ-UHFFFAOYSA-N	14725.3	15461.5	16080	1.31162e+06	1.3772e+06	1.40343e+06	1.34484e+06	1.41209e+06	1.3556e+06	1576220	1.68656e+06	1.62351e+06	1.54388e+06	1.63651e+06	1.57105e+06	1897413	2.04921e+06	2.08715e+06	1822789	1.91393e+06	2.00507e+06	1.18894e+06	1.24838e+06	1.14851e+06	(143.01135, 45921.055)(144.01443, 1167.6764)
3-Hydroxybenzoic acid	Hydroxybenzoic acids	C1=CC(=CC(=C1)O)C(=O)O	7420	IJFXRHURBJZNAO-UHFFFAOYSA-N	14725.3	15461.5	16080	1.31162e+06	1.3772e+06	1.40343e+06	1.29784e+06	1.36273e+06	1.30822e+06	1576220	1.68656e+06	1.62351e+06	1.61484e+06	1.71173e+06	1.64326e+06	1897413	2.04921e+06	2.08715e+06	1822789	1.91393e+06	2.00507e+06	1.19193e+06	1.25153e+06	1.1514e+06	(143.01135, 45921.055)(144.01443, 1167.6764)
4-Hydroxybenzoic acid	Hydroxybenzoic acids	C1=CC(=CC=C1C(=O)O)O	135	FJKROLUGYXJWQN-UHFFFAOYSA-N	14725.3	15461.5	16080	1.31162e+06	1.3772e+06	1.40343e+06	1.29784e+06	1.36273e+06	1.30822e+06	1576220	1.68656e+06	1.62351e+06	1.61484e+06	1.71173e+06	1.64326e+06	1897413	2.04921e+06	2.08715e+06	1822789	1.91393e+06	2.00507e+06	1.19193e+06	1.25153e+06	1.1514e+06	(143.01135, 45921.055)(144.01443, 1167.6764)
2-Hydroxybenzoic acid	Hydroxybenzoic acids	C1=CC=C(C(=C1)C(=O)O)O	338	YGSDEFSMJLZEOE-UHFFFAOYSA-N	14725.3	15461.5	16080	1.31162e+06	1.3772e+06	1.40343e+06	1.29784e+06	1.36273e+06	1.30822e+06	1576220	1.68656e+06	1.62351e+06	1.61484e+06	1.71173e+06	1.64326e+06	1897413	2.04921e+06	2.08715e+06	1822789	1.91393e+06	2.00507e+06	1.19193e+06	1.25153e+06	1.1514e+06	(143.01135, 45921.055)(144.01443, 1167.6764)
3-Methoxyacetophenone	Hydroxybenzoketones	CC(=O)C1=CC(=CC=C1)OC	11460	BAYUSCHCCGXLAY-UHFFFAOYSA-N	16598.7	17428.7	18125.8	1.53417e+06	1.61088e+06	1.64156e+06	9635.36	10117.1	9712.44	1	1	1	1.55441e+06	1.64767e+06	1.58177e+06	10975	11853	12072.5	1048.73	1101.16	1153.6	390855	410397	377566	(150.06575, 6505.567)(137.07256, 1575.9033)(153.74835, 6807.5195)(156.0865, 22126.93)(136.07167, 62867.438)(156.0516, 829.98206)
Sinapaldehyde	Hydroxycinnamaldehydes	COC1=CC(=CC(=C1O)OC)/C=C/C=O	5280802	CDICDSOGTRCHMG-ONEGZZNKSA-N	2.45154e+06	2.57412e+06	2.67708e+06	2.55526e+06	2.68303e+06	2.73413e+06	10053.2	10555.8	10133.6	1.82799e+06	1.95595e+06	1.88283e+06	1.89554e+06	2.00928e+06	1.9289e+06	1.45109e+06	1.56718e+06	1.5962e+06	860256	903269	946282	1.38147e+06	1.45054e+06	1.3345e+06	(190.06007, 24169.523)(191.06339, 1748.809)
Caffeic acid ethyl ester	Hydroxycinnamic acids	CCOC(=O)/C=C/C1=CC(=C(C=C1)O)O	5317238	WDKYDMULARNCIS-GQCTYLIASA-N	2.45154e+06	2.57412e+06	2.67708e+06	2.55526e+06	2.68303e+06	2.73413e+06	10053.2	10555.8	10133.6	1.82799e+06	1.95595e+06	1.88283e+06	1.89554e+06	2.00928e+06	1.9289e+06	1.44274e+06	1.55816e+06	1.58701e+06	862331	905447	948564	1.38068e+06	1.44972e+06	1.33374e+06	(190.06007, 24169.523)(191.06339, 1748.809)
24-Methylcholesterol ferulate	Hydroxycinnamic acids	C[C@H](CCC(C)C(C)C)[C@H]1CC[C@@H]2[C@@]1(CC[C@H]3[C@H]2CC=C4[C@@]3(CC[C@@H](C4)OC(=O)/C=C/C5=CC(=C(C=C5)O)OC)C)C	101264579	SWIWTAJTJOYCTB-RXYXDZLWSA-N	15889.2	16683.7	17351	1	1	1	16860.1	17703.1	16995	1205.29	1289.66	1241.45	1290.51	1367.94	1313.22	1	1	1	1189.66	1249.14	1308.63	4554.59	4782.32	4399.74	(559.4077, 963.615)(560.4102, 172.895)(560.422, 6601.0835)(561.42267, 1646.85)
2,5-di-S-Glutathionyl caftaric acid	Hydroxycinnamic acids	not available	not available	not available	272140	285747	297177	400449	420472	428481	324410	340631	327005	299012	319942	307982	334875	354967	340769	391907	423260	431098	401764	421852	441940	303070	318223	292765	(927.1907, 14218.94)(928.1928, 2329.7273)
Schottenol ferulate	Hydroxycinnamic acids	not available	not available	not available	12649.3	13281.8	13813	19067.1	20020.4	20401.8	1.9341e+06	2.03081e+06	1.94957e+06	1.28214e+06	1.37189e+06	1.32061e+06	1.52985e+06	1.62164e+06	1.55677e+06	10120	10929.6	11132	19551.6	20529.2	21506.8	600935	630981	580503	(590.4306, 246.62)(578.4351, 4852.8335)(593.4504, 124594.125)(594.4529, 27737.451)(595.4562, 663.29)(574.43756, 26512.639)(575.4403, 7627.468)(576.44244, 762.68585)(578.44415, 218.87334)(613.4171, 1131.2328)(614.415, 895.07)(599.7733, 28489.713)(600.42035, 12767.047)(601.4284, 3752.5073)
24-Methylenecholestanol ferulate	Hydroxycinnamic acids	not available	not available	not available	15889.2	16683.7	17351	1	1	1	16860.1	17703.1	16995	1205.29	1289.66	1241.45	1290.51	1367.94	1313.22	1	1	1	1189.66	1249.14	1308.63	4554.59	4782.32	4399.74	(559.4077, 963.615)(560.4102, 172.895)(560.422, 6601.0835)(561.42267, 1646.85)
24-Methyllathosterol ferulate	Hydroxycinnamic acids	not available	not available	not available	1.12914e+06	1.18559e+06	1.23302e+06	501800	526890	536926	1.42153e+06	1.49261e+06	1.43291e+06	436203	466737	449289	651405	690490	662870	5119.02	5528.54	5630.92	9364.28	9832.49	10300.7	519320	545286	501663	(559.4077, 963.615)(560.4102, 172.895)(578.43445, 3658.4973)(579.4346, 5507.9585)(581.21674, 1572.9889)(581.4396, 1894.115)(562.5415, 4986.3286)(561.42267, 1646.85)(605.42676, 371.78665)(587.41907, 591.78876)
Caffeoyl aspartic acid	Hydroxycinnamic acids	C1=CC(=C(C=C1/C=C/C(=O)NC(CC(=O)O)C(=O)O)O)O	24891368	YNHFZQQNJPOYRC-DUXPYHPUSA-N	1.76968e+06	1.85817e+06	1.93249e+06	1.47403e+06	1.54774e+06	1.57722e+06	2.48083e+06	2.60488e+06	2.50068e+06	1.82424e+06	1.95194e+06	1.87897e+06	2.45802e+06	2.6055e+06	2.50128e+06	1959953	2.11675e+06	2.15595e+06	2.01945e+06	2.12042e+06	2.22139e+06	1.74828e+06	1.83569e+06	1.68884e+06	(295.0728, 1072.59)(296.0767, 48734.582)(297.08002, 3327.1028)(298.07574, 2584.2246)(322.07236, 5790.333)(303.05682, 2657.3616)
Sitosterol ferulate	Hydroxycinnamic acids	CC[C@H](CC[C@@H](C)[C@H]1CC[C@@H]2[C@@]1(CC[C@H]3[C@H]2CC=C4[C@@]3(CC[C@@H](C4)OC(=O)/C=C/C5=CC(=C(C=C5)O)OC)C)C)C(C)C	9938436	ROUSJNZGMHNWOS-OJJOFZOASA-N	12649.3	13281.8	13813	19067.1	20020.4	20401.8	1.9341e+06	2.03081e+06	1.94957e+06	1.28214e+06	1.37189e+06	1.32061e+06	1.52985e+06	1.62164e+06	1.55677e+06	10120	10929.6	11132	19551.6	20529.2	21506.8	600935	630981	580503	(590.4306, 246.62)(578.4351, 4852.8335)(593.4504, 124594.125)(594.4529, 27737.451)(595.4562, 663.29)(574.43756, 26512.639)(575.4403, 7627.468)(576.44244, 762.68585)(578.44415, 218.87334)(613.4171, 1131.2328)(614.415, 895.07)(599.7733, 28489.713)(600.42035, 12767.047)(601.4284, 3752.5073)
Stigmastanol ferulate	Hydroxycinnamic acids	CC[C@H](CC[C@@H](C)[C@H]1CCC2[C@@]1(CCC3C2CC[C@@H]4[C@@]3(CC[C@@H](C4)OC(=O)/C=C/C5=CC(=C(C=C5)O)OC)C)C)C(C)C	131753037	RAKOKKNCCBUUMP-OCZIXQBLSA-N	2.39499e+06	2.51474e+06	2.61533e+06	3105013	3.26026e+06	3.32236e+06	2.2614e+06	2.37447e+06	2.27949e+06	2.04966e+06	2.19313e+06	2.11115e+06	3346565	3.54736e+06	3.40546e+06	3.31422e+06	3.57936e+06	3.64564e+06	2.41293e+06	2.53357e+06	2.65422e+06	2.3606e+06	2.47863e+06	2.28034e+06	(598.4621, 944.22)(574.4375, 17561.254)(575.4403, 4936.6533)(576.4424, 456.9183)(615.7755, 5398.7188)(616.45703, 2951.2185)(617.4497, 307.976)(599.7731, 1352.224)(601.445, 10644.14)
24-Methylcholestanol ferulate	Hydroxycinnamic acids	C[C@H](CCC(C)C(C)COC(=O)/C=C/C1=CC(=C(C=C1)O)OC)[C@H]2CC[C@@H]3[C@@]2(CC[C@H]4[C@H]3CCC5[C@@]4(CCCC5)C)C	129846326	KZKAXFBPNURMFA-SLHMBIDQSA-N	5072774	5.32641e+06	5.53947e+06	32803.5	34443.7	35099.7	6.50026e+06	6.82528e+06	6.55227e+06	4.96945e+06	5.31731e+06	5.11853e+06	31600.1	33496.1	32156.2	5068973	5.47449e+06	5.57587e+06	5.77573e+06	6.06451e+06	6.3533e+06	3.43145e+06	3.60302e+06	3.31478e+06	(579.43463, 49912.617)(580.4374, 10437.543)(581.43915, 4342.0566)(582.44476, 1151.1635)(566.4333, 2530.15)(566.4536, 2961.56)
Acetyl eugenol	Hydroxyphenylpropenes	CC(=O)OC1=C(C=C(C=C1)CC=C)OC	7136	SCCDQYPEOIRVGX-UHFFFAOYSA-N	2.07241e+06	2.17603e+06	2.26307e+06	3.31706e+06	3.48291e+06	3.54926e+06	1.61302e+06	1.69367e+06	1.62593e+06	2.805e+06	3.00135e+06	2.88915e+06	2.35698e+06	2.4984e+06	2.39847e+06	2768818	2.99032e+06	3.0457e+06	2260146	2.37315e+06	2.48616e+06	2.14918e+06	2.25664e+06	2.07611e+06	(188.08102, 48997.395)(189.08427, 5087.4663)(190.0953, 4415.27)
6'-Hydroxyangolensin	Isoflavonoids	CC(C1=CC=C(C=C1)OC)C(=O)C2=C(C=C(C=C2O)O)O	10779696	UDALNYNLNYDPMV-UHFFFAOYSA-N	2.9699e+06	3.1184e+06	3.24313e+06	217242	228104	232449	1227.23	1288.59	1237.05	16110.2	17237.9	16593.5	25356.7	26878.2	25803	3080309	3.32673e+06	3.38834e+06	4577811	4.8067e+06	5.03559e+06	1.36099e+06	1.42904e+06	1.31472e+06	(289.10202, 6060.4634)(290.10568, 154.69499)(271.0916, 207.75285)(315.0984, 101.21001)(293.07422, 71828.62)(294.077, 5409.7446)(295.07324, 4369.274)
5'-Methoxy-O-desmethylangolensin	Isoflavonoids	CC(C1=CC=C(C=C1)O)C(=O)C2=CC(=C(C=C2O)O)OC	71367568	NAIOQCWMMFVXSV-UHFFFAOYSA-N	2.9699e+06	3.1184e+06	3.24313e+06	217242	228104	232449	1227.23	1288.59	1237.05	16110.2	17237.9	16593.5	25356.7	26878.2	25803	3080309	3.32673e+06	3.38834e+06	4577811	4.8067e+06	5.03559e+06	1.36099e+06	1.42904e+06	1.31472e+06	(289.10202, 6060.4634)(290.10568, 154.69499)(271.0916, 207.75285)(315.0984, 101.21001)(293.07422, 71828.62)(294.077, 5409.7446)(295.07324, 4369.274)
3',4',5,7-Tetrahydroxyisoflavanone	Isoflavonoids	C1C(C(=O)C2=C(C=C(C=C2O1)O)O)C3=CC(=C(C=C3)O)O	53785840	DYLLIDCIKLUGBZ-UHFFFAOYSA-N	1	1	1	1	1	1	1	1	1	501771	536895	516824	1	1	1	1	1	1	1	1	1	62722.1	65858.2	60589.5	(289.07144, 1041.3467)(313.062, 6497.5366)(314.0654, 1038.38)
7-Hydroxymatairesinol	Lignans	not available	not available	not available	910228	955739	993969	1.01794e+06	1.06884e+06	1.0892e+06	8751.32	9188.88	8821.33	889101	951338	915774	10509.7	11140.3	10694.7	1.08657e+06	1.17349e+06	1.19522e+06	981857	1.03095e+06	1.08004e+06	613119	643775	592273	(356.1284, 15271.926)(357.1311, 871.8858)(379.17236, 3691.8462)(382.1256, 5291.38)
Nortrachelogenin	Lignans	COC1=C(C=CC(=C1)C[C@H]2COC(=O)[C@@]2(CC3=CC(=C(C=C3)O)OC)O)O	394846	ZITBJWXLODLDRH-XOBRGWDASA-N	910228	955739	993969	1.01794e+06	1.06884e+06	1.0892e+06	8751.32	9188.88	8821.33	889101	951338	915774	10509.7	11140.3	10694.7	1.08657e+06	1.17349e+06	1.19522e+06	981857	1.03095e+06	1.08004e+06	613119	643775	592273	(356.1284, 15271.926)(357.1311, 871.8858)(379.17236, 3691.8462)(382.1256, 5291.38)
Schisanhenol	Lignans	C[C@H]1CC2=CC(=C(C(=C2C3=C(C(=C(C=C3C[C@H]1C)OC)OC)OC)O)OC)OC	73057	FYSHYFPJBONYCQ-QWHCGFSZSA-N	1	1	1	1	1	1	212590	223220	214291	1	1	1	1	1	1	1	1	1	1	1	1	26574.5	27903.3	25671	(389.2168, 748.67)(425.19058, 9210.237)(426.19333, 868.24243)
Arctigenin	Lignans	COC1=C(C=C(C=C1)C[C@H]2COC(=O)[C@@H]2CC3=CC(=C(C=C3)O)OC)OC	64981	NQWVSMVXKMHKTF-JKSUJKDBSA-N	3332.14	3498.75	3638.7	1	1	1	229403	240874	231239	205827	220234	212001	243166	257756	247446	1	1	1	1	1	1	85216.4	89477.3	82319.1	(372.15808, 1140.2993)(355.14502, 1456.0723)(398.15472, 3122.2021)(399.48633, 5326.033)(400.15518, 636.51666)
10-Methoxyyangonin	Lignans	COC1=CC(=C(C=C1)/C=C/C2=CC(=CC(=O)O2)OC)OC	11572819	AKMMSYGGUVGJEE-FNORWQNLSA-N	2.9699e+06	3.1184e+06	3.24313e+06	217242	228104	232449	1227.23	1288.59	1237.05	16110.2	17237.9	16593.5	25356.7	26878.2	25803	3080309	3.32673e+06	3.38834e+06	4577811	4.8067e+06	5.03559e+06	1.36099e+06	1.42904e+06	1.31472e+06	(289.10202, 6060.4634)(290.10568, 154.69499)(271.0916, 207.75285)(315.0984, 101.21001)(293.07422, 71828.62)(294.077, 5409.7446)(295.07324, 4369.274)
Schisandrol B	Lignans	CC1CC2=CC3=C(C(=C2C4=C(C(=C(C=C4CC1(C)O)OC)OC)OC)OC)OCO3	634470	ZWRRJEICIPUPHZ-UHFFFAOYSA-N	5489.99	5764.49	5995.07	8503.44	8928.61	9098.68	488590	513019	492498	487533	521660	502159	558043	591526	567865	1	1	1	6431.18	6752.74	7074.3	194324	204040	187717	(422.1944, 16442.41)(422.26, 7593.0063)(423.21066, 1072.6727)(425.1776, 872.36)(426.1767, 21.71)
Conidendrin	Lignans	COC1=C(C=C2[C@@H]([C@H]3COC(=O)[C@@H]3CC2=C1)C4=CC(=C(C=C4)O)OC)O	457194	CAYMSCGTKZIVTN-TYILLQQXSA-N	1.57765e+06	1.65653e+06	1.7228e+06	771939	810535	825974	930350	976867	937792	767226	820932	790243	903297	957495	919195	1.81664e+06	1.96197e+06	1.9983e+06	14187.6	14897	15606.3	847661	890044	818841	(356.12833, 15693.358)(357.13107, 943.9173)(338.36765, 11596.131)(339.23804, 503.30527)(379.11877, 5209.3906)(380.1146, 7439.93)(365.11508, 1028.7708)
Medioresinol	Lignans	COC1=CC(=CC(=C1O)OC)[C@@H]2[C@H]3CO[C@@H]([C@H]3CO2)C4=CC(=C(C=C4)O)OC	181681	VJOBNGRIBLNUKN-BMHXQBNDSA-N	2864.28	3007.5	3127.8	1	1	1	214568	225297	216285	207952	222509	214191	250768	265814	255181	1	1	1	2701.79	2836.88	2971.97	84857.1	89100	81972	(370.144, 9767.587)(371.14722, 926.5575)(391.16586, 15208.792)(392.16895, 2226.9792)(372.95593, 4927.418)(373.82434, 2595.03)(412.99442, 9488.457)(413.99652, 3079.85)(414.1505, 1898.635)
Trachelogenin	Lignans	COC1=C(C=C(C=C1)C[C@H]2COC(=O)[C@@]2(CC3=CC(=C(C=C3)O)OC)O)OC	452855	YFVZKLQNMNKWSB-BTYIYWSLSA-N	2864.28	3007.5	3127.8	1	1	1	214568	225297	216285	207952	222509	214191	250768	265814	255181	1	1	1	2701.79	2836.88	2971.97	84857.1	89100	81972	(370.144, 9767.587)(371.14722, 926.5575)(391.16586, 15208.792)(392.16895, 2226.9792)(372.95593, 4927.418)(373.82434, 2595.03)(412.99442, 9488.457)(413.99652, 3079.85)(414.1505, 1898.635)
Pinoresinol	Lignans	COC1=C(C=CC(=C1)[C@@H]2[C@H]3CO[C@@H]([C@H]3CO2)C4=CC(=C(C=C4)O)OC)O	73399	HGXBRUKMWQGOIE-AFHBHXEDSA-N	5840.96	6133	6378.32	1	1	1	4949.63	5197.11	4989.23	7697.34	8236.15	7928.26	309263	327819	314706	1	1	1	1	1	1	40969.2	43017.7	39576.3	(363.1542, 5043.6016)(345.14377, 1057.4572)(364.01434, 1052.0758)(368.13614, 141.6775)
Sesamol	Lignans	C1OC2=C(O1)C=C(C=C2)O	68289	LUSZGTFNYDARNI-UHFFFAOYSA-N	14725.3	15461.5	16080	1.25672e+06	1.31956e+06	1.34469e+06	1.33427e+06	1.40098e+06	1.34494e+06	1576220	1.68656e+06	1.62351e+06	1.61484e+06	1.71173e+06	1.64326e+06	1897413	2.04921e+06	2.08715e+06	1822789	1.91393e+06	2.00507e+06	1.18962e+06	1.2491e+06	1.14918e+06	(143.01135, 46241.79)(144.01443, 1179.1273)
Isohydroxymatairesinol	Lignans	COC1=C(C=CC(=C1)C[C@@H]2[C@@H]([C@H](OC2=O)C3=CC(=C(C=C3)O)OC)CO)O	11773212	BTXZSJTULWTSJG-BIENJYKASA-N	910228	955739	993969	1.01794e+06	1.06884e+06	1.0892e+06	8751.32	9188.88	8821.33	889101	951338	915774	10509.7	11140.3	10694.7	1.08657e+06	1.17349e+06	1.19522e+06	981857	1.03095e+06	1.08004e+06	613119	643775	592273	(356.1284, 15271.926)(357.1311, 871.8858)(379.17236, 3691.8462)(382.1256, 5291.38)
Matairesinol	Lignans	COC1=C(C=CC(=C1)C[C@H]2COC(=O)[C@@H]2CC3=CC(=C(C=C3)O)OC)O	119205	MATGKVZWFZHCLI-LSDHHAIUSA-N	5840.96	6133	6378.32	1	1	1	4949.63	5197.11	4989.23	7697.34	8236.15	7928.26	309263	327819	314706	1	1	1	1	1	1	40969.2	43017.7	39576.3	(363.1542, 5043.6016)(345.14377, 1057.4572)(364.01434, 1052.0758)(368.13614, 141.6775)
Guaiacol	Methoxyphenols	COC1=CC=CC=C1O	460	LHGVFZTZFXWLCP-UHFFFAOYSA-N	12709.1	13344.6	13878.4	845676	887959	904873	6227.67	6539.05	6277.49	314200	336194	323626	444576	471251	452401	5943.88	6419.39	6538.27	1	1	1	203667	213850	196742	(127.0592, 207.43)(129.03143, 23280.777)(130.03612, 428.16315)
(R)-3,4-Dihydro-2-methyl-2-(4,8,12-trimethyl-3,7,11-tridecatrienyl)-2H-1-benzopyran-6-ol	Other metabolites	CC(=CCC/C(=C/CC/C(=C/CCC1(CCC2=C(O1)C=CC(=C2)O)C)/C)/C)C	9929901	GJJVAFUKOBZPCB-ZGRPYONQSA-N	5128.4	5384.82	5600.21	406324	426640	434767	461104	484159	464793	382176	408929	393642	400264	424280	407309	1	1	1	1	1	1	206875	217219	199841	(364.2815, 3317.6282)(405.27292, 4593.4165)(406.27606, 694.23346)(407.28723, 125.42)(387.26212, 816.9174)
3-Mercaptohexanol	Other metabolites	CCCC(CCO)S	521348	TYZFMFVWHZKYSE-UHFFFAOYSA-N	255403	268173	278900	30577.1	32105.9	32717.4	1	1	1	5022.37	5373.93	5173.04	1	1	1	2683.89	2898.6	2952.28	1	1	1	36711.2	38546.7	35463	(136.0712, 4699.9053)(139.0844, 1423.41)(118.07727, 5468.875)
Panaquinquecol 7	Other metabolites	CCCCCCCC1C(O1)CC#CC#CC(=O)CCO	9970687	XEUPFPHHPCQXFV-UHFFFAOYSA-N	1	1	1	7905.18	8300.44	8458.54	1	1	1	1037.76	1110.4	1068.89	481977	510896	490460	19128.2	20658.5	21041	17142.3	17999.4	18856.5	65899.1	69194	63658.5	(276.73087, 281.61444)(277.1751, 28.65)(261.67047, 853.61127)(279.68652, 365.005)(259.74295, 5771.5776)(304.1787, 174.53)(284.1608, 143.23)
Capsoside A	Other metabolites	CCCCCCCCCCCC(=O)OCC(COC1C(C(C(C(O1)COC2C(C(C(C(O2)CO)O)O)O)O)O)O)OC(=O)C/C=C/CC	131752216	WMXPZMBCAXYUAO-AWNIVKPZSA-N	231319	242885	252601	6493.4	6818.07	6947.93	6741.52	7078.59	6795.45	1	1	1	4254.24	4509.5	4329.12	1	1	1	1	1	1	31101.4	32656.5	30044	(677.37885, 389.2667)(699.3609, 5297.327)(700.3642, 990.5876)
S-methyl-5-thio-D-ribose	Other metabolites	CSC[C@H]([C@H]([C@H](C=O)O)O)O	6419710	ACWASDPGAVYCNI-JKUQZMGJSA-N	3342.02	3509.12	3649.49	4124.38	4330.6	4413.09	309734	325220	312212	4478.11	4791.58	4612.45	4215.06	4467.96	4289.24	1	1	1	4367.86	4586.26	4804.65	41282.8	43346.9	39879.2	(167.04407, 32636.672)(168.04724, 2068.7883)
Chitobiose	Other metabolites	not available	not available	not available	5804.98	6095.23	6339.03	8569.5	8997.98	9169.37	7353.64	7721.32	7412.47	1063384	1.13782e+06	1.09529e+06	3846.67	4077.48	3914.38	1	1	1	1	1	1	136120	142926	131492	(412.1511, 1095.9436)(413.14777, 6737.8013)(427.1621, 128.8)
(R)-2-Phenyl-1-propanol	Other metabolites	C[C@@H](CO)C1=CC=CC=C1	177050	RNDNSYIPLPAXAZ-QMMMGPOBSA-N	1.67417e+06	1.75788e+06	1.82819e+06	1382.27	1451.39	1479.03	1.12554e+06	1.18181e+06	1.13454e+06	1776618	1.90098e+06	1.82992e+06	1197.01	1268.83	1218.07	19845.3	21433	21829.9	50856.4	53399.3	55942.1	581200	610261	561440	(118.07605, 4916.2876)(138.10104, 275581.34)(139.1041, 21988.125)(120.08994, 47126.277)(121.09307, 8439.214)(159.0785, 8234.45)
3,5-octadien-2-one	Other metabolites	CC/C=C/C=C/C(=O)C	5352876	LWRKMRFJEUFXIB-YTXTXJHMSA-N	1	1	1	1	1	1	1	1	1	3900.42	4173.45	4017.43	540630	573067	550145	1	1	1	1	1	1	68066.9	71470.2	65752.6	(106.0762, 9392.9)(126.10024, 370.056)(111.099976, 997.50336)(147.07675, 87.195)(131.07568, 3020.3118)
LysoPC(22:6(4Z,7Z,10Z,13Z,16Z,19Z))	Other metabolites	CC/C=C\C/C=C\C/C=C\C/C=C\C/C=C\C/C=C\CCC(=O)OC[C@H](COP(=O)([O-])OCC[N+](C)(C)C)O	10415542	LSOWKZULVQWMLY-APPDJCNMSA-N	296474	311298	323749	4873.02	5116.68	5214.14	379461	398434	382497	4476.13	4789.46	4610.41	378162	400852	384818	1	1	1	32198.2	33808.2	35418.1	136956	143803	132299	(551.33624, 14978.878)(552.33936, 4762.5605)(553.34204, 466.3086)
Physalin C	Other metabolites	CC12CC(C3(C45C1C(=O)C(O4)(C6CC=C7CC=CC(=O)C7(C6CCC5(C(=O)O3)O)C)O)C)OC(=O)C2=C	23597327	OZDVKLAQLVYYJW-UHFFFAOYSA-N	5038.5	5290.42	5502.04	1	1	1	868955	912403	875907	1	1	1	1	1	1	1	1	1	1	1	1	109250	114712	105535	(494.1913, 10636.83)(495.1949, 2243.4824)
Physalin B	Other metabolites	CC12CC3C4(C56C1C(=O)C(O5)(C7CC=C8CC=CC(=O)C8(C7CCC6(C(=O)O4)O)C)OCC2C(=O)O3)C	431000	HVTFEHJSUSPQBK-UHFFFAOYSA-N	5038.5	5290.42	5502.04	1	1	1	868955	912403	875907	1	1	1	1	1	1	1	1	1	1	1	1	109250	114712	105535	(494.1913, 10636.83)(495.1949, 2243.4824)
PC(22:2(13Z,16Z)/22:6(4Z,7Z,10Z,13Z,16Z,19Z))	Other metabolites	CCCCC/C=C\C/C=C\CCCCCCCCCCCC(=O)OC[C@H](COP(=O)([O-])OCC[N+](C)(C)C)OC(=O)CC/C=C\C/C=C\C/C=C\C/C=C\C/C=C\C/C=C\CC	52923607	DGMIFZYXZKMMFC-QNRZDJQYSA-N	476100	499906	519902	7208.68	7569.12	7713.29	1	1	1	499821	534808	514815	6041.39	6403.87	6147.72	1	1	1	1	1	1	123647	129829	119443	(871.6245, 643.68)(890.6537, 76.14)(894.6114, 3395.0369)(895.61426, 1216.6829)
Methylimidazole acetaldehyde	Other metabolites	CN1C=C(N=C1)CC=O	193545	GCQHUBANENYTLB-UHFFFAOYSA-N	1.06535e+06	1.11861e+06	1.16336e+06	1.42416e+06	1.49537e+06	1.52385e+06	815458	856231	821982	967429	1.03515e+06	996452	838530	888842	853289	1193.95	1289.46	1313.34	860572	903601	946630	746586	783915	721202	(128.07204, 3681.1465)(129.07903, 3553.472)(147.05374, 22701.355)(148.05797, 1339.255)(149.0692, 108.39)
1,2-dihydroxy-5-(methylthio)pent-1-en-3-one	Other metabolites	CSCCC(=O)/C(=C/O)/O	5462190	CILXJJLQPTUUSS-XQRVVYSFSA-N	9294.83	9759.57	10150	94477.5	99201.4	101091	1	1	1	761592	814903	784439	9344.76	9905.44	9509.22	9045.65	9769.3	9950.21	7834.35	8226.07	8617.78	111449	117021	107659	(144.02356, 13384.492)(145.0251, 1268.8606)(146.02155, 817.15125)
3-Phenylpropanoic acid	Other metabolites	C1=CC=C(C=C1)CCC(=O)O	107	XMIIGOLPHOKFCH-UHFFFAOYSA-N	16598.7	17428.7	18125.8	13607	14287.4	14559.5	9635.36	10117.1	9712.44	1	1	1	1.55441e+06	1.64767e+06	1.58177e+06	10975	11853	12072.5	12890.2	13534.7	14179.3	202265	212378	195388	(150.06587, 6561.9897)(137.07259, 1654.8418)(153.65276, 5891.6353)(156.0865, 27538.629)(136.07166, 64854.832)(173.0571, 233.32)(156.05151, 835.6984)
DG(18:2(9Z,12Z)/14:0/0:0)	Other metabolites	CCCCCCCCCCCCCC(=O)O[C@@H](CO)COC(=O)CCCCCCC/C=C\C/C=C\CCCCC	53478098	AMBUOMWGQGABQI-JWVBYZEHSA-N	390251	409763	426154	6537.18	6864.04	6994.79	9120.85	9576.9	9193.82	1	1	1	5658.31	5997.81	5757.9	6959.01	7515.73	7654.91	5148.55	5405.98	5663.41	52959.4	55607.4	51158.8	(569.4865, 2888.21)(551.4733, 313.13202)(565.4878, 100.21)(551.6555, 11631.105)(553.494, 3944.0437)(587.4673, 3012.67)(588.4777, 1570.77)(570.3958, 13194.29)(571.4662, 5052.5557)(572.4658, 783.05)
Corymboside	Other metabolites	C1[C@@H]([C@@H](C([C@@H](O1)C2=C(C(=C3C(=C2O)C(=O)C=C(O3)C4=CC=C(C=C4)O)[C@H]5C([C@H]([C@H](C(O5)CO)O)O)O)O)O)O)O	44257716	OVMFOVNOXASTPA-CYUFCBJOSA-N	673237	706899	735175	6671.26	7004.83	7138.25	1	1	1	6510.47	6966.2	6705.78	1	1	1	520341	561968	572375	4747.86	4985.25	5222.64	151439	159011	146290	(553.1618, 155.39626)(587.1453, 1094.5839)(571.138, 377.65884)
10-Hydroxymelleolide	Other metabolites	CC1=CC(=CC(=C1C(=O)OC2CC3(C2(C(=CC4C3C(C(C4)(C)C)O)C=O)O)C)O)O	14707328	VNRLQDGXGABKPC-UHFFFAOYSA-N	5489.99	5764.49	5995.07	8503.44	8928.61	9098.68	488590	513019	492498	487533	521660	502159	558043	591526	567865	1	1	1	6431.18	6752.74	7074.3	194324	204040	187717	(422.1944, 16442.41)(422.26, 7593.0063)(423.21066, 1072.6727)(425.1776, 872.36)(426.1767, 21.71)
PC(18:4(6Z,9Z,12Z,15Z)/20:4(5Z,8Z,11Z,14Z))	Other metabolites	CCCCC/C=C\C/C=C\C/C=C\C/C=C\CCCC(=O)O[C@H](COC(=O)CCCC/C=C\C/C=C\C/C=C\C/C=C\CC)COP(=O)([O-])OCC[N+](C)(C)C	52922925	YRFDBIBHTTWAQU-VBGRONELSA-N	6259.86	6572.85	6835.77	124500	130725	133215	14445.6	15167.8	14561.1	3232.03	3458.28	3329	860947	912604	876100	1278.38	1380.65	1406.21	51433	54004.6	56576.3	132762	139400	128248	(806.2804, 3721.6985)(807.5471, 1650.081)(789.5295, 1295.24)(806.5443, 2631.9)(807.5467, 1210.6)(790.5341, 359.36)
3-oxo-2-(cis-2'-pentenyl)-cyclopentane-1-octanoate	Other metabolites	not available	not available	not available	49264.5	51727.7	53796.8	3335.25	3502.01	3568.72	1815.51	1906.28	1830.03	59971.3	64169.3	61770.5	17026678	1.80483e+07	1.73263e+07	6088184	6.57524e+06	6.697e+06	3286.68	3451.01	3615.34	2.90407e+06	3.04927e+06	2.80533e+06	(276.21066, 26035.104)(277.2129, 2210.5833)(319.33188, 29643.01)(320.2168, 4326.508)(321.2166, 1159.2783)(301.47076, 36616.746)
thalianol	Other metabolites	C[C@H](CC/C=C(\C)/CCC=C(C)C)[C@]1(CCC2=C1CC[C@@H]3[C@@]2(CC[C@@H](C3(C)C)O)C)C	25229600	DGAGPZOBTQYNRE-VMSIWEJCSA-N	464318	487534	507036	4842.25	5084.36	5181.21	1.25168e+06	1.31426e+06	1.26169e+06	347824	372171	358259	1044.1	1106.74	1062.47	235271	254093	258798	47811.7	50202.3	52592.9	294099	308804	284100	(427.38867, 5582.6836)(428.39032, 939.66565)(413.38678, 687.5181)(414.3903, 241.60333)(427.39093, 5468.035)(428.39185, 849.24994)(431.36276, 3951.2617)(432.3646, 1562.1744)(433.3675, 869.4)
Pseudoginsenoside RT3	Other metabolites	CC(=CCCC(C)(C1CCC2(C1C(CC3C2(CC(C4C3(CCC(C4(C)C)O)C)OC5C(C(C(CO5)O)O)O)C)O)C)OC6C(C(C(C(O6)CO)O)O)O)C	73816107	QIVXKAIEVIJKLD-UHFFFAOYSA-N	349994	367494	382194	9214.62	9675.35	9859.65	1	1	1	439302	470053	452481	343807	364436	349858	1	1	1	5038.28	5290.19	5542.1	143420	150591	138544	(770.4903, 3420.53)(753.8122, 899.58)(755.98193, 2177.9849)(772.489, 12044.514)(773.4908, 4324.9263)(774.49963, 2914.9812)(775.5033, 1350.475)(776.4937, 1579.81)(798.20703, 1912.0413)(799.23663, 1830.9926)(799.488, 2013.5933)(780.4729, 518.88)(781.4735, 560.83)
(S)-3-Mercaptohexanol	Other metabolites	CCC[C@@H](CCO)S	7162054	TYZFMFVWHZKYSE-LURJTMIESA-N	255403	268173	278900	30577.1	32105.9	32717.4	1	1	1	5022.37	5373.93	5173.04	1	1	1	2683.89	2898.6	2952.28	1	1	1	36711.2	38546.7	35463	(136.0712, 4699.9053)(139.0844, 1423.41)(118.07727, 5468.875)
Isoschaftoside	Other metabolites	C1[C@@H]([C@@H]([C@H]([C@@H](O1)C2=C(C(=C3C(=C2O)C(=O)C=C(O3)C4=CC=C(C=C4)O)[C@H]5[C@@H]([C@H]([C@@H]([C@H](O5)CO)O)O)O)O)O)O)O	3084995	OVMFOVNOXASTPA-VYUBKLCTSA-N	673237	706899	735175	6671.26	7004.83	7138.25	1	1	1	6510.47	6966.2	6705.78	1	1	1	520341	561968	572375	4747.86	4985.25	5222.64	151439	159011	146290	(553.1618, 155.39626)(587.1453, 1094.5839)(571.138, 377.65884)
PC(18:3(9Z,12Z,15Z)/20:5(5Z,8Z,11Z,14Z,17Z))	Other metabolites	CC/C=C\C/C=C\C/C=C\CCCCCCCC(=O)OC[C@H](COP(=O)([O-])OCC[N+](C)(C)C)OC(=O)CCC/C=C\C/C=C\C/C=C\C/C=C\C/C=C\CC	52922865	QQNHCRBGLPDWEW-LRFGEVPTSA-N	6259.86	6572.85	6835.77	124500	130725	133215	14445.6	15167.8	14561.1	3232.03	3458.28	3329	860947	912604	876100	1278.38	1380.65	1406.21	51433	54004.6	56576.3	132762	139400	128248	(806.2804, 3721.6985)(807.5471, 1650.081)(789.5295, 1295.24)(806.5443, 2631.9)(807.5467, 1210.6)(790.5341, 359.36)
Deacetyldiltiazem	Other metabolites	CN(C)CCN1C2=CC=CC=C2S[C@H]([C@H](C1=O)O)C3=CC=C(C=C3)OC	91638	NZHUXMZTSSZXSB-MOPGFXCFSA-N	3332.14	3498.75	3638.7	7365.32	7733.58	7880.89	1	1	1	205827	220234	212001	243166	257756	247446	1	1	1	4283.01	4497.16	4711.31	57996.9	60896.8	56025	(373.1553, 7005.8657)(355.21133, 5210.94)(358.14078, 2056.043)(359.1389, 637.15)(355.1504, 422.69)(397.1354, 2786.53)(400.1479, 4809.57)(383.1345, 327.0)
Armillane	Other metabolites	not available	not available	not available	1	1	1	1	1	1	212590	223220	214291	1	1	1	1	1	1	1	1	1	1	1	1	26574.5	27903.3	25671	(425.19058, 9210.237)(426.19333, 868.24243)
Heptadecenoic acid	Other metabolites	not available	not available	not available	2.93976e+06	3.08675e+06	3.21022e+06	21356.8	22424.6	22851.7	3.65362e+06	3.8363e+06	3.68285e+06	1194.85	1278.49	1230.7	23021.8	24403.1	23427	3.48082e+06	3.75929e+06	3.82891e+06	34030.1	35731.6	37433.1	1.26923e+06	1.33269e+06	1.22607e+06	(255.2425, 17017.28)(295.2371, 12608.339)(296.24026, 1169.6431)(274.2209, 24.15)
Cysteine hydrochloride	Other metabolites	C([C@@H](C(=O)O)N)S.Cl	60960	IFQSXNOEEPCSLW-DKWTVANSSA-N	1	1	1	1088.91	1143.36	1165.14	1342.29	1409.4	1353.03	759113	812251	781886	11773.1	12479.5	11980.3	1	1	1	1	1	1	96665	101498	93378.4	(163.9947, 69.14)(159.3683, 16771.887)(160.36627, 8601.893)
Isophysalin B	Other metabolites	C[C@]12C[C@@H]3[C@]4([C@]56[C@H]1C(=O)[C@@](O5)([C@@H]7CC=C8C=CCC(=O)[C@@]8([C@H]7CC[C@@]6(C(=O)O4)O)C)OC[C@@H]2C(=O)O3)C	101131177	HRUAQJXBUYEBPK-FMPMANLDSA-N	5038.5	5290.42	5502.04	1	1	1	868955	912403	875907	1	1	1	1	1	1	1	1	1	1	1	1	109250	114712	105535	(494.1913, 10636.83)(495.1949, 2243.4824)
3',4',5,7-Tetrahydroxyflavanone	Other metabolites	C1[C@H](OC2=CC(=CC(=C2C1=O)O)O)C3=CC(=C(C=C3)O)O	440735	SBHXYTNGIZCORC-ZDUSSCGKSA-N	1	1	1	1	1	1	1	1	1	501771	536895	516824	1	1	1	1	1	1	1	1	1	62722.1	65858.2	60589.5	(289.07144, 1041.3467)(313.062, 6497.5366)(314.0654, 1038.38)
L-Histidine	Other metabolites	C1=C(NC=N1)C[C@@H](C(=O)O)N	6274	HNDVDQJCIGZPNO-YFKPBYRVSA-N	3.94554e+06	4.14282e+06	4.30853e+06	23533002	2.47097e+07	2.51803e+07	17143026	1.80002e+07	1.72802e+07	235.763	252.266	242.835	1	1	1	10834829	1.17016e+07	1.19183e+07	9703562	1.01887e+07	1.06739e+07	8.14502e+06	8.55228e+06	7.86809e+06	(138.06473, 332162.72)(139.06766, 24316.355)(140.07166, 1493.6989)
baruol	Other metabolites	CC(=CCC[C@@]1(CC[C@@]2([C@H]3CC=C4[C@H]([C@@]3(CC[C@]2(C1)C)C)CC[C@@H](C4(C)C)O)C)C)C	25203718	XJJAVFWIAXATMT-KNUFMLCHSA-N	464318	487534	507036	4842.25	5084.36	5181.21	1.25168e+06	1.31426e+06	1.26169e+06	347824	372171	358259	1044.1	1106.74	1062.47	235271	254093	258798	47811.7	50202.3	52592.9	294099	308804	284100	(427.38867, 5582.6836)(428.39032, 939.66565)(413.38678, 687.5181)(414.3903, 241.60333)(427.39093, 5468.035)(428.39185, 849.24994)(431.36276, 3951.2617)(432.3646, 1562.1744)(433.3675, 869.4)
3-methoxy-4-hydroxy-5-all-trans-nonaprenylbenzoate	Other metabolites	CC(=CCC/C(=C/CC/C(=C/CC/C(=C/CC/C(=C/CC/C(=C/CC/C(=C/CC/C(=C/CC/C(=C/CC1=C(C(=CC(=C1)C(=O)O)OC)[O-])/C)/C)/C)/C)/C)/C)/C)/C)C	54738025	FDPPBYXDOXRDHA-JSGWLJPKSA-M	602197	632306	657599	8153.51	8561.18	8724.25	6785.01	7124.26	6839.29	516254	552391	531741	438578	464893	446297	1165.59	1258.84	1282.15	9814.86	10305.6	10796.4	197868	207762	191141	(784.57904, 19046.086)(785.58124, 2413.8208)(786.5895, 144.69)
(3S)-2,3-epoxy-2,3-dihydrosqualene	Other metabolites	CC(=CCC/C(=C/CC/C(=C/CC/C=C(\C)/CC/C=C(\C)/CC[C@H]1C(O1)(C)C)/C)/C)C	5459811	QYIMSPSDBYKPPY-RSKUXYSASA-N	464318	487534	507036	4842.25	5084.36	5181.21	1.25168e+06	1.31426e+06	1.26169e+06	347824	372171	358259	1044.1	1106.74	1062.47	235271	254093	258798	47811.7	50202.3	52592.9	294099	308804	284100	(427.38867, 5582.6836)(428.39032, 939.66565)(413.38678, 687.5181)(414.3903, 241.60333)(427.39093, 5468.035)(428.39185, 849.24994)(431.36276, 3951.2617)(432.3646, 1562.1744)(433.3675, 869.4)
Mintsulfide	Other metabolites	CC(C)C1CCC2(C1C3C(=C)CCC2S3)C	14564587	HVLGGQYBXOJMLO-UHFFFAOYSA-N	1	1	1	1	1	1	1	1	1	1	1	1	1	1	1	3.6312e+06	3.92169e+06	3.99432e+06	1	1	1	453900	476595	438468	(239.16156, 299.27002)(241.1596, 215.555)(263.15164, 352.49667)
Porric acid B	Other metabolites	CC1=CC(=C(C2=C1C3=C(O2)C(=CC(=C3)O)C(=O)O)O)OC	478957	YRDAFVVZXCAVIU-UHFFFAOYSA-N	1	1	1	1	1	1	1	1	1	501771	536895	516824	1	1	1	1	1	1	1	1	1	62722.1	65858.2	60589.5	(289.07144, 1041.3467)(313.062, 6497.5366)(314.0654, 1038.38)
2,3-Dihydro-6-methyl-5-(5-methyl-2-furanyl)-1H-pyrrolizine	Other metabolites	CC1=CC=C(O1)C2=C(C=C3N2CCC3)C	86127314	LDTMEECXWUGWBZ-UHFFFAOYSA-N	443754	465941	484579	1	1	1	1	1	1	1	1	1	1	1	1	1	1	1	1	1	1	55470	58243.5	53584	(202.11887, 4332.2603)(184.10574, 1509.8212)(187.11786, 9776.195)(188.1197, 1143.015)(227.1164, 2302.06)
3-ethylphenol	Other metabolites	CCC1=CC(=CC=C1)O	12101	HMNKTRSOROOSPP-UHFFFAOYSA-N	18318.8	19234.7	20004.1	111758	117346	119581	1441.92	1514.02	1453.46	10226.1	10942	10532.9	8776.29	9302.87	8930.75	1	1	1	1.63385e+06	1.71554e+06	1.79724e+06	223047	234199	215463	(125.080215, 1648.8905)(104.0627, 22.96)(147.9644, 1424.0935)
PC(22:4(7Z,10Z,13Z,16Z)/22:4(7Z,10Z,13Z,16Z))	Other metabolites	CCCCC/C=C\C/C=C\C/C=C\C/C=C\CCCCCC(=O)OC[C@H](COP(=O)([O-])OCC[N+](C)(C)C)OC(=O)CCCCC/C=C\C/C=C\C/C=C\C/C=C\CCCCC	52923667	YYYCQUMNFMNDSO-CDPCTNMASA-N	476100	499906	519902	7208.68	7569.12	7713.29	1	1	1	499821	534808	514815	6041.39	6403.87	6147.72	1	1	1	1	1	1	123647	129829	119443	(871.6245, 643.68)(890.6537, 76.14)(894.6114, 3395.0369)(895.61426, 1216.6829)
6-Gingesulfonic acid	Other metabolites	CCCCCC(CC(=O)CCC1=CC(=C(C=C1)O)OC)S(=O)(=O)O	126890	UGTSZVWDFDIWIG-UHFFFAOYSA-N	442071	464174	482741	1	1	1	4949.63	5197.11	4989.23	583082	623898	600575	309263	327819	314706	654345	706693	719780	32233.6	33845.3	35457	253243	265905	244633	(345.1434, 1173.23)(385.13574, 1309.8501)(345.144, 877.708)(363.15408, 3619.4724)(364.15765, 702.45496)
PE(P-16:0/18:4(6Z,9Z,12Z,15Z))	Other metabolites	CCCCCCCCCCCCCC/C=C\OC[C@H](COP(=O)(O)OCCN)OC(=O)CCCC/C=C\C/C=C\C/C=C\C/C=C\CC	52925054	RPIOMMNBCCDDPN-AZQXHMFSSA-N	6821.13	7162.18	7448.67	1	1	1	266839	280181	268974	1	1	1	511958	542675	520968	2782.39	3004.98	3060.63	4018.99	4219.94	4420.89	99052.7	104005	95684.9	(695.8191, 1966.9976)(697.8143, 408.01334)(679.62665, 2714.75)(681.4956, 5741.2646)(682.49963, 494.8175)(701.79254, 4342.9272)(702.5127, 11102.009)(681.12024, 63124.484)(682.1245, 20939.627)(683.12805, 2103.1602)(723.4992, 960.4467)
PGP(16:0/18:0)	Other metabolites	CCCCCCCCCCCCCCCCCC(=O)O[C@H](COC(=O)CCCCCCCCCCCCCCC)COP(=O)(O)OC[C@H](COP(=O)(O)O)O	53481796	MLFQGWUBXMEBIG-QPPIDDCLSA-N	240086	252090	262174	28567.2	29995.6	30566.9	243638	255820	245587	226196	242030	232982	224330	237790	228278	1	1	1	3357.12	3524.97	3692.83	120772	126810	116666	(857.38214, 1219.9106)(858.02, 409.16998)(857.5166, 2397.5)(858.5214, 1083.71)(813.49445, 6256.2554)(814.50024, 2562.88)(815.4997, 307.20334)(833.5206, 1272.0444)(839.4988, 536.75)(840.5003, 205.54)
PC(o-16:0/14:1(9Z))	Other metabolites	CCCCCCCCCCCCCCCCOC[C@H](COP(=O)([O-])OCC[N+](C)(C)C)OC(=O)CCCCCCC/C=C\CCCC	52923736	YMBXMIQDISYIFB-IEHWZJNJSA-N	498164	523072	543995	4237.64	4449.52	4534.27	1	1	1	298562	319461	307519	480154	508964	488605	4861.04	5249.93	5347.15	31565.1	33143.4	34721.7	164693	172928	159093	(676.5421, 1053.4977)(677.5437, 540.2834)(676.5415, 1083.4275)(677.5448, 752.72)(717.02875, 6365.2676)(717.78284, 4186.36)(718.5347, 1282.5767)(694.5116, 6804.2715)(695.5058, 2201.3628)
Diethanolamine	Other metabolites	C(CO)NCCO	8113	ZBCBWPMODOFKDW-UHFFFAOYSA-N	5876.81	6170.65	6417.47	71305.3	74870.5	76296.6	1	1	1	399884	427876	411881	8031.38	8513.27	8172.74	260405	281238	286446	7927.36	8323.73	8720.1	94178.9	98887.9	90976.8	(105.07876, 9797.878)(111.0995, 186.13)(131.07547, 2303.3516)
Harmalol	Other metabolites	CC1=NCCC2=C1NC3=C2C=CC(=C3)O	3565	RHVPEFQDYMMNSY-UHFFFAOYSA-N	429250	450712	468741	1	1	1	570240	598752	574802	585445	626426	603008	671379	711662	683195	1	1	1	56231.2	59042.7	61854.3	289068	303522	279240	(184.0883, 6529.1265)(201.20924, 9035.352)(202.10419, 704.415)(183.09052, 5981.948)
2-Amino-3,4-dimethylimidazo[4,5-f]quinoline	Other metabolites	CC1=CC2=C(C=CC=N2)C3=C1N(C(=N3)N)C	62274	GMGWMIJIGUYNAY-UHFFFAOYSA-N	250500	263026	273547	1	1	1	3887.32	4081.69	3918.42	352527	377204	363103	6589.57	6984.95	6705.55	301070	325156	331177	4032.91	4234.56	4436.2	114826	120567	110922	(217.1193, 8264.15)(215.2846, 4684.5566)(217.77461, 10042.81)(218.1284, 11042.737)
1,5,5,8-Tetramethyl-12-thiabicyclo[9.1.0]dodeca-3,7-diene	Other metabolites	C/C/1=C/CC(/C=C\CC2(C(S2)CC1)C)(C)C	101600317	RNAZTWUZAUOIKC-QZFXXANLSA-N	1	1	1	1	1	1	1	1	1	1	1	1	1	1	1	3.6312e+06	3.92169e+06	3.99432e+06	1	1	1	453900	476595	438468	(239.16156, 299.27002)(241.1596, 215.555)(263.15164, 352.49667)
2'-Methoxyacetophenone	Other metabolites	CC(=O)C1=CC=CC=C1OC	68481	DWPLEOPKBWNPQV-UHFFFAOYSA-N	16598.7	17428.7	18125.8	13607	14287.4	14559.5	9635.36	10117.1	9712.44	1	1	1	1.55441e+06	1.64767e+06	1.58177e+06	10975	11853	12072.5	12890.2	13534.7	14179.3	202265	212378	195388	(150.06587, 6561.9897)(137.07259, 1654.8418)(153.65276, 5891.6353)(156.0865, 27538.629)(136.07166, 64854.832)(173.0571, 233.32)(156.05151, 835.6984)
3-Methylthiohexanol	Other metabolites	CCCC(CCO)SC	65413	JSASXSHMJYRPCM-UHFFFAOYSA-N	3796.16	3985.96	4145.4	4695.63	4930.41	5024.33	1	1	1	1	1	1	1	1	1	199589	215556	219548	4489.28	4713.74	4938.21	26571.6	27900.2	25668.2	(153.10042, 243.3167)(132.09183, 1632.8307)(135.0897, 447.395)(176.08061, 9835.14)(158.06944, 245.14429)
Dukunolide F	Other metabolites	not available	not available	not available	5638.03	5919.93	6156.73	1	1	1	1	1	1	449529	480996	463015	1	1	1	1	1	1	1	1	1	56896.5	59741.4	54962	(490.19022, 1329.5857)
Tirucalla-7,24-dien-3-ol	Other metabolites	not available	not available	not available	464318	487534	507036	4842.25	5084.36	5181.21	1.25168e+06	1.31426e+06	1.26169e+06	347824	372171	358259	1044.1	1106.74	1062.47	235271	254093	258798	47811.7	50202.3	52592.9	294099	308804	284100	(427.38867, 5582.6836)(428.39032, 939.66565)(413.38678, 687.5181)(414.3903, 241.60333)(427.39093, 5468.035)(428.39185, 849.24994)(431.36276, 3951.2617)(432.3646, 1562.1744)(433.3675, 869.4)
3,4-Dimethylbenzoic acid	Other metabolites	CC1=C(C=C(C=C1)C(=O)O)C	12073	OPVAJFQBSDUNQA-UHFFFAOYSA-N	16598.7	17428.7	18125.8	13607	14287.4	14559.5	9635.36	10117.1	9712.44	1	1	1	1.55441e+06	1.64767e+06	1.58177e+06	10975	11853	12072.5	12890.2	13534.7	14179.3	202265	212378	195388	(150.06587, 6561.9897)(137.07259, 1654.8418)(153.65276, 5891.6353)(156.0865, 27538.629)(136.07166, 64854.832)(173.0571, 233.32)(156.05151, 835.6984)
2-(2-Furanyl)-3-methyl-2-butenal	Other metabolites	CC(=C(C=O)C1=CC=CO1)C	555644	JWRBBXQUYVJOLN-UHFFFAOYSA-N	16598.7	17428.7	18125.8	13607	14287.4	14559.5	9635.36	10117.1	9712.44	1	1	1	1.55441e+06	1.64767e+06	1.58177e+06	10975	11853	12072.5	12890.2	13534.7	14179.3	202265	212378	195388	(150.06587, 6561.9897)(137.07259, 1654.8418)(153.65276, 5891.6353)(156.0865, 27538.629)(136.07166, 64854.832)(173.0571, 233.32)(156.05151, 835.6984)
PE(20:3(8Z,11Z,14Z)/15:0)	Other metabolites	CCCCCCCCCCCCCCC(=O)O[C@H](COC(=O)CCCCCC/C=C\C/C=C\C/C=C\CCCCC)COP(=O)(O)OCCN	52924607	POQSUCXVUTUHBZ-IRHHTPKQSA-N	1.87039e+06	1.96391e+06	2.04247e+06	2178666	2.2876e+06	2.33117e+06	2.52601e+06	2.65231e+06	2.54621e+06	1.94353e+06	2.07958e+06	2.00184e+06	1.97671e+06	2.09531e+06	2.0115e+06	1	1	1	1.97637e+06	2.07519e+06	2.17401e+06	1.55896e+06	1.63691e+06	1.50596e+06	(728.52246, 7984.1255)(728.5239, 2906.2886)(729.52606, 723.89)(712.22437, 6675.598)(714.2116, 7018.712)(715.3613, 4675.67)(715.51575, 3497.4897)(728.91254, 10522.22)(729.9471, 3782.0437)(730.5386, 1710.1956)(731.54297, 188.245)(711.3219, 7996.6025)(711.5143, 2370.365)(712.501, 338.98)(751.03595, 6921.6157)(751.7906, 2910.7212)(752.51, 1378.05)(737.9848, 8356.604)(738.00476, 5316.442)
Myristicanol A	Other metabolites	CC(C(C1=CC(=C(C(=C1)OC)OC)OC)O)OC2=C(C=C(C=C2OC)/C=C\CO)OC	131753104	QHYPOKHWZKVCEW-FPLPWBNLSA-N	6489.96	6814.45	7087.03	1055.88	1108.67	1129.79	672416	706037	677796	628088	672054	646930	762565	808319	775986	1	1	1	7866.4	8259.72	8653.04	259810	272801	250977	(422.2074, 9195.722)(423.21048, 1349.7767)(459.06296, 1191.1857)
PC(20:4(5Z,8Z,11Z,14Z)/18:4(6Z,9Z,12Z,15Z))	Other metabolites	CCCCC/C=C\C/C=C\C/C=C\C/C=C\CCCC(=O)OC[C@H](COP(=O)([O-])OCC[N+](C)(C)C)OC(=O)CCCC/C=C\C/C=C\C/C=C\C/C=C\CC	52923301	OLLIOFHCMFMYTM-QXVOBHCLSA-N	6259.86	6572.85	6835.77	124500	130725	133215	14445.6	15167.8	14561.1	3232.03	3458.28	3329	860947	912604	876100	1278.38	1380.65	1406.21	51433	54004.6	56576.3	132762	139400	128248	(806.2804, 3721.6985)(807.5471, 1650.081)(789.5295, 1295.24)(806.5443, 2631.9)(807.5467, 1210.6)(790.5341, 359.36)
marneral	Other metabolites	C[C@@H]1CCC(=C(C)C)[C@H]([C@]1(C)CC/C=C(\C)/CC/C=C(\C)/CCC=C(C)C)CCC=O	25001002	VNBRFEUEYRHQBM-OPEBEUCHSA-N	464318	487534	507036	4842.25	5084.36	5181.21	1.25168e+06	1.31426e+06	1.26169e+06	347824	372171	358259	1044.1	1106.74	1062.47	235271	254093	258798	47811.7	50202.3	52592.9	294099	308804	284100	(427.38867, 5582.6836)(428.39032, 939.66565)(413.38678, 687.5181)(414.3903, 241.60333)(427.39093, 5468.035)(428.39185, 849.24994)(431.36276, 3951.2617)(432.3646, 1562.1744)(433.3675, 869.4)
Hydroxyminaline	Other metabolites	C1=C(NC=C1O)C(=O)O	55287504	FCGOBISRCUOUQH-UHFFFAOYSA-N	764458	802680	834788	8590	9019.5	9191.3	1143	1200.15	1152.14	841235	900122	866472	11133.4	11801.4	11329.3	1047.81	1131.63	1152.59	8753.33	9191	9628.66	204545	214772	197591	(110.01774, 287.18765)(128.03488, 15646.217)(129.03137, 14208.0205)(130.03638, 184.21999)
3-Hydroxyphenyl-valeric acid	Other metabolites	C1=CC(=CC(=C1)O)CCCCC(=O)O	10559720	CMLIEOOXQFWANJ-UHFFFAOYSA-N	334907	351652	365718	1	1	1	1	1	1	1	1	1	1	1	1	200446	212473	203974	1	1	1	66919.7	70265.7	64644.5	(176.0809, 1804.16)(180.09776, 635.0086)(199.07042, 8059.8286)
2-Isopropyl-3-methoxypyrazine	Other metabolites	CC(C)C1=NC=CN=C1OC	33166	NTOPKICPEQUPPH-UHFFFAOYSA-N	316768	332607	345911	4900.31	5145.33	5243.34	5289.36	5553.83	5331.68	445112	476270	458465	1	1	1	3385.19	3656	3723.71	5519.48	5795.46	6071.43	97622	102503	94302.8	(156.94151, 33805.086)(156.11029, 2335.867)(138.10094, 105353.06)(139.10416, 8726.511)(175.08469, 9506.793)(157.07478, 7381.383)(158.08058, 1116.2899)
2-Phenylethyl octanoate	Other metabolites	CCCCCCCC(=O)OCCC1=CC=CC=C1	229888	ASETYIALRXDVDF-UHFFFAOYSA-N	5441.85	5713.94	5942.5	8455.01	8877.76	9046.86	8064.15	8467.36	8128.66	1	1	1	5311.98	5630.7	5405.47	382214	412791	420435	1	1	1	51186.1	53745.4	49445.8	(248.17714, 1105.5073)(230.16742, 8004.008)(272.33493, 4901.17)(272.16742, 889.93)
3beta-12,21-Baccharadien-3-ol	Other metabolites	CC(=CCCC1(CCC2(C(=CCC3C2(CCC4C3(CCC(C4(C)C)O)C)C)C1)C)C)C	131752934	PLCSXUZKJJNYDO-UHFFFAOYSA-N	464318	487534	507036	4842.25	5084.36	5181.21	1.25168e+06	1.31426e+06	1.26169e+06	347824	372171	358259	1044.1	1106.74	1062.47	235271	254093	258798	47811.7	50202.3	52592.9	294099	308804	284100	(427.38867, 5582.6836)(428.39032, 939.66565)(413.38678, 687.5181)(414.3903, 241.60333)(427.39093, 5468.035)(428.39185, 849.24994)(431.36276, 3951.2617)(432.3646, 1562.1744)(433.3675, 869.4)
2'-Hydroxy-5'-methylacetophenone	Other metabolites	CC1=CC(=C(C=C1)O)C(=O)C	15068	YNPDFBFVMJNGKZ-UHFFFAOYSA-N	16598.7	17428.7	18125.8	13607	14287.4	14559.5	9635.36	10117.1	9712.44	1	1	1	1.55441e+06	1.64767e+06	1.58177e+06	10975	11853	12072.5	12890.2	13534.7	14179.3	202265	212378	195388	(150.06587, 6561.9897)(137.07259, 1654.8418)(153.65276, 5891.6353)(156.0865, 27538.629)(136.07166, 64854.832)(173.0571, 233.32)(156.05151, 835.6984)
2,8-Dihydroxyquinoline-beta-D-glucuronide	Other metabolites	C1=CC2=C(C(=C1)O)N=C(C=C2)O[C@H]3[C@@H]([C@H]([C@@H]([C@H](O3)C(=O)O)O)O)O	53481014	YQBCNQXCTHWJOK-DKBOKBLXSA-N	1	1	1	4274.51	4488.24	4573.73	1	1	1	1	1	1	3734.4	3958.47	3800.13	3121.62	3371.35	3433.78	206495	216820	227144	27203.6	28563.7	26278.6	(319.07004, 8353.591)(320.07333, 370.3967)(321.74503, 298.77)
Valproylglycine	Other metabolites	CCCC(CCC)C(=O)NCC(=O)O	181919	QBKXUUNBNHZZPK-UHFFFAOYSA-N	3.03578e+06	3.18757e+06	3.31507e+06	19173	20131.7	20515.2	1383.15	1452.31	1394.21	30106.5	32214	31009.7	29548.4	31321.3	30068.4	1	1	1	1571.38	1649.95	1728.52	389695	409180	376446	(201.20436, 31436.45)(202.47017, 4241.231)(183.19394, 47704.184)(184.43736, 11503.676)(185.13861, 7261.84)
Lupeoside	Other metabolites	CC(=C)C1CCC2(C1C3CCC4C5(CCC(C(C5CCC4(C3(CC2)C)C)(C)C)OC6C(C(C(C(O6)CO)OC7C(C(C(CO7)O)O)O)O)O)C)C	131752586	VTDZILAWJJXPEL-UHFFFAOYSA-N	13958.5	14656.4	15242.7	9032.34	9483.96	9664.61	1021.94	1073.04	1030.12	6961.79	7449.12	7170.64	1370112	1.45232e+06	1.39423e+06	1	1	1	1	1	1	175136	183893	169181	(723.9996, 636.08)(707.8854, 463.01797)(708.4926, 780.12335)(724.2771, 441.84335)(727.50574, 1523.6926)(708.48883, 711.385)(708.99005, 1599.33)(731.4676, 340.81)
S-2-Propenyl 2-propene-1-sulfonothioate	Other metabolites	C=CCSS(=O)(=O)CC=C	85776791	FKSYNVLOSJKCKH-UHFFFAOYSA-N	10386.8	10906.1	11342.4	1060.93	1113.97	1135.19	1344.78	1412.02	1355.54	1	1	1	769808	815997	783357	1	1	1	1	1	1	97825.5	102717	94499.4	(180.00696, 314.845)(160.00171, 27884.342)(161.00436, 498.945)
indole-3-acetyl-valine	Other metabolites	CC(C)C(C(=O)O)NC(=O)CC1=CNC2=CC=CC=C21	5165230	AZEGJHGXTSUPPG-UHFFFAOYSA-N	335357	352125	366210	1	1	1	6965.16	7313.42	7020.89	506800	542276	522004	293536	311148	298703	599814	647799	659795	459706	482691	505676	275272	289036	265913	(277.13205, 529.0945)(258.12137, 280108.06)(259.12384, 23972.541)(260.12842, 3804.791)(277.1415, 356.39)
(R)-2-Hydroxysterculic acid	Other metabolites	CCCCCCCCC1=C(C1)CCCCCCC(C(=O)O)O	131751126	NIMPMJIXSJYVEO-UHFFFAOYSA-N	9731.09	10217.6	10626.3	1.21869e+06	1.27962e+06	1.30399e+06	742439	779561	748379	1	1	1	960293	1.01791e+06	977194	682842	737470	751127	1899107	1.99406e+06	2.08902e+06	689138	723594	665707	(297.2526, 6356.748)(312.2643, 361.12)(313.261, 57.41)(293.24847, 2940.7932)(294.2513, 791.84)(333.90628, 466.95334)
Senkyunolide N	Other metabolites	CCCC[C@H]1C2=C([C@@H]([C@H](CC2)O)O)C(=O)O1	15138552	AXRIHSJZHOTGAE-ATZCPNFKSA-N	1	1	1	1	1	1	3699.68	3884.66	3729.28	136336	145879	140426	152212	161345	154891	1	1	1	6542	6869.1	7196.2	37349.1	39216.5	36079.2	(229.12611, 20634.293)(230.24059, 1107.6879)(211.1201, 2219.43)(211.12154, 1017.5267)
11-Methoxyyangonin	Other metabolites	COC1=C(C=C(C=C1)/C=C/C2=CC(=CC(=O)O2)OC)OC	5458436	GBJRDULCMRSYSL-GQCTYLIASA-N	2.9699e+06	3.1184e+06	3.24313e+06	217242	228104	232449	1227.23	1288.59	1237.05	16110.2	17237.9	16593.5	25356.7	26878.2	25803	3080309	3.32673e+06	3.38834e+06	4577811	4.8067e+06	5.03559e+06	1.36099e+06	1.42904e+06	1.31472e+06	(289.10202, 6060.4634)(290.10568, 154.69499)(271.0916, 207.75285)(315.0984, 101.21001)(293.07422, 71828.62)(294.077, 5409.7446)(295.07324, 4369.274)
Methylglutarylcarnitine	Other metabolites	CC(CCC(=O)C(C(C[N+](C)(C)C)O)C(=O)[O-])C(=O)C(C(C[N+](C)(C)C)O)C(=O)[O-]	129692017	APURPPSDSPDCQD-UHFFFAOYSA-N	592130	621736	646606	1	1	1	1.55187e+06	1.62946e+06	1.56428e+06	11004	11774.3	11334.2	12645.4	13404.2	12868	622848	672676	685133	1113.98	1169.68	1225.37	348951	366399	337087	(261.1241, 31748.748)(262.1305, 6894.053)(243.11269, 17809.037)(244.11679, 2123.3699)(262.13165, 6812.508)
(Z)-9-Heptadecenoic acid	Other metabolites	CCCCCCC/C=C\CCCCCCCC(=O)O	5282748	QSBYPNXLFMSGKH-HJWRWDBZSA-N	2.93976e+06	3.08675e+06	3.21022e+06	21356.8	22424.6	22851.7	3.65362e+06	3.8363e+06	3.68285e+06	1194.85	1278.49	1230.7	23021.8	24403.1	23427	3.48082e+06	3.75929e+06	3.82891e+06	34030.1	35731.6	37433.1	1.26923e+06	1.33269e+06	1.22607e+06	(255.2425, 17017.28)(295.2371, 12608.339)(296.24026, 1169.6431)(274.2209, 24.15)
PC(18:4(6Z,9Z,12Z,15Z)/20:4(8Z,11Z,14Z,17Z))	Other metabolites	CC/C=C\C/C=C\C/C=C\C/C=C\CCCCCCC(=O)O[C@H](COC(=O)CCCC/C=C\C/C=C\C/C=C\C/C=C\CC)COP(=O)([O-])OCC[N+](C)(C)C	53478859	OWTOQHAPCYFEFX-ZUKCAKFPSA-N	6259.86	6572.85	6835.77	124500	130725	133215	14445.6	15167.8	14561.1	3232.03	3458.28	3329	860947	912604	876100	1278.38	1380.65	1406.21	51433	54004.6	56576.3	132762	139400	128248	(806.2804, 3721.6985)(807.5471, 1650.081)(789.5295, 1295.24)(806.5443, 2631.9)(807.5467, 1210.6)(790.5341, 359.36)
4'-Methoxyacetophenone	Other metabolites	CC(=O)C1=CC=C(C=C1)OC	7476	NTPLXRHDUXRPNE-UHFFFAOYSA-N	16598.7	17428.7	18125.8	13607	14287.4	14559.5	9635.36	10117.1	9712.44	1	1	1	1.55441e+06	1.64767e+06	1.58177e+06	10975	11853	12072.5	12890.2	13534.7	14179.3	202265	212378	195388	(150.06587, 6561.9897)(137.07259, 1654.8418)(153.65276, 5891.6353)(156.0865, 27538.629)(136.07166, 64854.832)(173.0571, 233.32)(156.05151, 835.6984)
2-Ethyl-4-(2-furanyl)-2-propenal	Other metabolites	CC/C(=C\C1=CC=CO1)/C=O	6435826	UCPFCQBLYDXPTR-SOFGYWHQSA-N	16598.7	17428.7	18125.8	13607	14287.4	14559.5	9635.36	10117.1	9712.44	1	1	1	1.55441e+06	1.64767e+06	1.58177e+06	10975	11853	12072.5	12890.2	13534.7	14179.3	202265	212378	195388	(150.06587, 6561.9897)(137.07259, 1654.8418)(153.65276, 5891.6353)(156.0865, 27538.629)(136.07166, 64854.832)(173.0571, 233.32)(156.05151, 835.6984)
D-Erythrose 4-phosphate	Other metabolites	C([C@H]([C@H](C=O)O)O)OP(=O)(O)O	122357	NGHMDNPXVRFFGS-IUYQGCFVSA-N	548865	576308	599360	6072.39	6376.01	6497.46	245405	257675	247368	1	1	1	1	1	1	1	1	1	4837.14	5078.99	5320.85	100648	105680	97225.8	(203.01398, 1418.3467)(222.99875, 12549.317)(224.00012, 505.7437)(224.99684, 938.15125)
Aromadendrin	Other metabolites	C1=CC(=CC=C1[C@@H]2[C@H](C(=O)C3=C(C=C(C=C3O2)O)O)O)O	122850	PADQINQHPQKXNL-LSDHHAIUSA-N	1	1	1	1	1	1	1	1	1	501771	536895	516824	1	1	1	1	1	1	1	1	1	62722.1	65858.2	60589.5	(289.07144, 1041.3467)(313.062, 6497.5366)(314.0654, 1038.38)
1-18:1-2-16:0-digalactosyldiacylglycerol	Other metabolites	CCCCCCCCCCCCCCCC(=O)O[C@@H](CO[C@H]1[C@@H]([C@H]([C@H]([C@H](O1)CO[C@H]2[C@@H]([C@H]([C@H]([C@H](O2)CO)O)O)O)O)O)O)COC(=O)CCCCCCC/C=C\CCCCCCCC	90658365	URPVRQMPLAUDPR-KTIOJHCCSA-N	1			1	1	1	343549	360727	346298	338158	361829	348303	5283.46	5600.46	5376.45	1	1	1	4742.87	4980.01	5217.15	86467.1	90790.4	83527.2	(918.617, 222.49)(901.6252, 690.3145)(923.6343, 436.16)(901.6226, 872.9033)(941.6072, 727.98)(923.67883, 1221.0264)(930.6141, 3125.89)
Dukunolide E	Other metabolites	CC1(C2CC(=O)OC2(C3(C4=C5C(CCC6C5(O6)CC3(C1=O)O)(C(OC4=O)C7=COC=C7)C)O)C)C	131751857	HQKQACOUFFEUAD-UHFFFAOYSA-N	5638.03	5919.93	6156.73	1	1	1	1	1	1	449529	480996	463015	1	1	1	1	1	1	1	1	1	56896.5	59741.4	54962	(490.19022, 1329.5857)
PE(P-18:0/15:0)	Other metabolites	CCCCCCCCCCCCCCCC/C=C\OC[C@H](COP(=O)(O)OCCN)OC(=O)CCCCCCCCCCCCCC	52925071	NSTZSTAULFBDON-APMJBGCSSA-N	498164	523072	543995	4237.64	4449.52	4534.27	1	1	1	298562	319461	307519	480154	508964	488605	4861.04	5249.93	5347.15	31565.1	33143.4	34721.7	164693	172928	159093	(676.5421, 1053.4977)(677.5437, 540.2834)(676.5415, 1083.4275)(677.5448, 752.72)(717.02875, 6365.2676)(717.78284, 4186.36)(718.5347, 1282.5767)(694.5116, 6804.2715)(695.5058, 2201.3628)
decanoate	Other metabolites	CCCCCCCCCC(=O)[O-]	4678093	GHVNFZFCNZKVNT-UHFFFAOYSA-M	2.9964e+06	3.14623e+06	3.27207e+06	15127	15883.3	16185.9	1465.67	1538.95	1477.39	1	1	1	30558.2	32391.7	31096	1192.03	1287.39	1311.23	1634.8	1716.54	1798.28	380798	399838	367851	(172.14383, 307686.53)(173.14664, 26481.258)(174.14915, 943.67)(197.14337, 5532.094)
Brompheniramine	Other metabolites	CN(C)CCC(C1=CC=C(C=C1)Br)C2=CC=CC=N2	6834	ZDIGNSYAACHWNL-UHFFFAOYSA-N	1	1	1	1	1	1	175879	184673	177286	1	1	1	1	1	1	1	1	1	1	1	1	21985.6	23084.9	21238.1	(318.6445, 1743.7557)(323.0838, 4724.91)(322.07977, 1262.8734)(323.0836, 2221.68)(348.0804, 56.26)
PE(24:0/14:0)	Other metabolites	CCCCCCCCCCCCCCCCCCCCCCCC(=O)OC[C@H](COP(=O)(O)OCCN)OC(=O)CCCCCCCCCCCCC	53479987	HFZWSHYSKCBHPS-VQJSHJPSSA-N	2.89557e+06	3.04035e+06	3.16197e+06	14787.2	15526.6	15822.3	21598.3	22678.2	21771.1	2.0362e+06	2.17874e+06	2.09729e+06	18018.9	19100	18336	1213.49	1310.57	1334.84	1350.32	1417.83	1485.35	623593	654773	602391	(775.5977, 6949.48)(776.5973, 1010.92)(798.59985, 5379.9272)(799.59863, 1623.0775)(800.6086, 3506.79)(781.5848, 6053.421)(786.6024, 12011.697)
2beta-Hydroxytestosterone	Other metabolites	C[C@]12CC[C@H]3[C@H]([C@@H]1CC[C@@H]2O)CCC4=CC(=O)[C@H](C[C@]34C)O	14311667	ZOIPFFUVGMVQGE-LXKHFVGGSA-N	484080	508284	528615	6334.61	6651.34	6778.03	1	1	1	2691.95	2880.39	2772.71	259706	275289	264277	1	1	1	5133.32	5389.98	5646.65	94743.5	99480.7	91522.2	(304.20404, 2880.0566)(305.198, 291.76498)(286.6971, 9703.397)(305.70917, 8682.135)(331.11768, 1829.3291)(331.2012, 3906.06)
Atenolol	Other metabolites	CC(C)NCC(COC1=CC=C(C=C1)CC(=O)N)O	2249	METKIMKYRPQLGS-UHFFFAOYSA-N	336793	353632	367778	43330.3	45496.8	46363.4	1	1	1	426522	456379	439318	1	1	1	1	1	1	8758.28	9196.19	9634.11	101926	107022	98460.3	(268.4198, 1175.5176)(267.1692, 451.43)(249.37712, 1556.1602)(267.1737, 159.72667)(249.1564, 1095.76)(290.0015, 681.8731)(272.5722, 560.89215)
Cyclohexaneundecanoic acid	Other metabolites	C1CCC(CC1)CCCCCCCCCCC(=O)O	192796	WFTPSUGFEZHCGU-UHFFFAOYSA-N	2.93976e+06	3.08675e+06	3.21022e+06	21356.8	22424.6	22851.7	3.65362e+06	3.8363e+06	3.68285e+06	1194.85	1278.49	1230.7	23021.8	24403.1	23427	3.48082e+06	3.75929e+06	3.82891e+06	34030.1	35731.6	37433.1	1.26923e+06	1.33269e+06	1.22607e+06	(255.2425, 17017.28)(295.2371, 12608.339)(296.24026, 1169.6431)(274.2209, 24.15)
6-Mercapto-hexan-1-ol	Other metabolites	C(CCCS)CCO	560126	UGZAJZLUKVKCBM-UHFFFAOYSA-N	255403	268173	278900	30577.1	32105.9	32717.4	1	1	1	5022.37	5373.93	5173.04	1	1	1	2683.89	2898.6	2952.28	1	1	1	36711.2	38546.7	35463	(136.0712, 4699.9053)(139.0844, 1423.41)(118.07727, 5468.875)
Vitexin 2''-xyloside	Other metabolites	C1C(C(C(C(O1)OC2C(C(C(OC2C3=C(C=C(C4=C3OC(=CC4=O)C5=CC=C(C=C5)O)O)O)CO)O)O)O)O)O	11972300	MPUWFKYDUGBWJT-HFSMFUKASA-N	673237	706899	735175	6671.26	7004.83	7138.25	1	1	1	6510.47	6966.2	6705.78	1	1	1	520341	561968	572375	4747.86	4985.25	5222.64	151439	159011	146290	(553.1618, 155.39626)(587.1453, 1094.5839)(571.138, 377.65884)
Vicenin 3	Other metabolites	C1[C@H]([C@@H]([C@H]([C@@H](O1)C2=C3C(=C(C(=C2O)[C@H]4[C@@H]([C@H]([C@@H]([C@H](O4)CO)O)O)O)O)C(=O)C=C(O3)C5=CC=C(C=C5)O)O)O)O	185958	MMDUKUSNQNWVET-MCIQUCDDSA-N	673237	706899	735175	6671.26	7004.83	7138.25	1	1	1	6510.47	6966.2	6705.78	1	1	1	520341	561968	572375	4747.86	4985.25	5222.64	151439	159011	146290	(553.1618, 155.39626)(587.1453, 1094.5839)(571.138, 377.65884)
1,2-Epoxy-1,2,7,7',8,8',11,12-octahydro-psi,psi-carotene	Other metabolites	CC(=CCC/C(=C/CC/C(=C/CC/C(=C\C=C\C=C(\C)/C=C\C=C(/C)\CC/C=C(\C)/CCC1C(O1)(C)C)/C)/C)/C)C	131750917	URWDEZYCMUWBPQ-YOWDSOSNSA-N	5110.43	5365.95	5580.59	70985.9	74535.1	75954.9	4425.65	4646.94	4461.06	284758	304691	293300	1	1	1	346056	373741	380662	7209.84	7570.33	7930.82	89818.4	94309.3	86764.5	(558.4797, 321.47)(540.46625, 114.44)(584.2418, 17250.26)(585.3534, 4508.7456)(586.4826, 8734.04)(587.4845, 667.6)(566.4674, 1230.14)(568.4736, 618.226)
(E)-3-(1-Butenyl)-1H-2-benzopyran-1-one	Other metabolites	not available	not available	not available	671871	705464	733683	7665.12	8048.37	8201.67	9187.83	9647.22	9261.33	626472	670325	645266	688557	729871	700676	1053.48	1137.75	1158.82	7497.72	7872.6	8247.49	251538	264115	242986	(187.08536, 812.8695)(184.08372, 11481.456)
Murrastifoline F	Other metabolites	CC1=CC2=C(C(=C1)OC)N(C3=CC=CC=C32)C4=C5C6=CC=CC=C6NC5=C(C=C4C)OC	10432278	OBQIZMYFDVTSTF-UHFFFAOYSA-N	212159	222767	231678	1	1	1	330369	346888	333012	279321	298874	287701	338771	359097	344733	1	1	1	5268.36	5531.78	5795.2	145736	153023	140781	(406.97174, 23190.777)(408.0825, 117755.766)(409.08444, 54553.71)(409.1962, 58382.406)(430.73267, 1004.4862)(430.97827, 1845.5442)(431.1773, 2362.28)
4-hydroxymethyl-stigmasta-7,24(241)-dien-3-ol	Other metabolites	not available	not available	not available	5041.88	5293.98	5505.73	1	1	1	5446.55	5718.88	5490.13	245344	262518	252704	1	1	1	351004	379084	386104	1	1	1	75854.9	79647.6	73275.8	(424.372, 7436.5713)(425.37473, 715.6193)(451.3714, 667.6275)(452.3701, 101.2)
Kaempferol 3-O-arabinosyl 7-O-rhamnoside	Other metabolites	not available	not available	not available	673237	706899	735175	6671.26	7004.83	7138.25	1	1	1	6510.47	6966.2	6705.78	1	1	1	520341	561968	572375	4747.86	4985.25	5222.64	151439	159011	146290	(553.1618, 155.39626)(587.1453, 1094.5839)(571.138, 377.65884)
S,S'-Ethylidene dithioacetate	Other metabolites	CC(SC(=O)C)SC(=O)C	12453928	LYDNSJZGZJIMLH-UHFFFAOYSA-N	10386.8	10906.1	11342.4	1060.93	1113.97	1135.19	1344.78	1412.02	1355.54	1	1	1	769808	815997	783357	1	1	1	1	1	1	97825.5	102717	94499.4	(180.00696, 314.845)(160.00171, 27884.342)(161.00436, 498.945)
Melledonol	Other metabolites	CC1=CC(=CC(=C1C(=O)O[C@@H]2C[C@]3([C@@]2(C(=C[C@]4([C@@H]3[C@H](C(C4)(C)C)O)O)CO)O)C)O)O	46882581	VWIPRLLXWTUBOM-KLMFUOAUSA-N	6489.96	6814.45	7087.03	1055.88	1108.67	1129.79	672416	706037	677796	628088	672054	646930	762565	808319	775986	1	1	1	7866.4	8259.72	8653.04	259810	272801	250977	(422.2074, 9195.722)(423.21048, 1349.7767)(459.06296, 1191.1857)
DG(22:6(4Z,7Z,10Z,13Z,16Z,19Z)/16:0/0:0)	Other metabolites	CCCCCCCCCCCCCCCC(=O)O[C@@H](CO)COC(=O)CC/C=C\C/C=C\C/C=C\C/C=C\C/C=C\C/C=C\CC	53478516	YSSOTPCOKHYQLF-ZOLFRYQZSA-N	1	1	1	8281.83	8695.93	8861.56	1	1	1	1	1	1	4732.61	5016.57	4815.91	586830	633776	645513	7088.06	7442.46	7796.86	75866.9	79660.2	73287.4	(623.5112, 1373.92)(665.43274, 2940.2058)(666.1749, 1368.5067)(646.4899, 7157.782)(647.4923, 1920.219)
Cytokinin B	Other metabolites	C1=CC=C(C=C1)CNC2=NC=NC3=C2NC=N3	62389	NWBJYWHLCVSVIJ-UHFFFAOYSA-N	1	1	1	1	1	1	217678	228562	219419	1	1	1	1	1	1	1	1	1	1	1	1	27210.5	28571	26285.3	(225.10213, 8671.295)(226.1057, 482.245)
Hydroxyanigorufone	Other metabolites	C1=CC2=C3C(=C1)C=C(C(=O)C3=C(C=C2)C4=CC=C(C=C4)O)O	11471752	HTELDEYOMOTOBI-UHFFFAOYSA-N	3794.74	3984.48	4143.86	1	1	1	1	1	1	520046	556449	535647	554031	587273	563782	1	1	1	1	1	1	134734	141471	130153	(271.07083, 12309.562)(272.074, 992.1649)
Austalide A	Other metabolites	CC1=C2COC(=O)C2=C(C3=C1O[C@]4(C[C@H]([C@@]56[C@@]([C@H]4C3)(CC[C@@](O5)(OC6(C)C)OC)C)OC(=O)C)C)OC	157977	JVCNHGXAVMINTN-QBNAFFQBSA-N	5225.85	5487.14	5706.62	4906.25	5151.56	5249.69	5729.18	6015.63	5775.01	344631	368755	354970	1	1	1	4129.09	4459.41	4542	7536.54	7913.37	8290.19	46519.8	48845.8	44938.1	(522.2532, 175.89)(504.2442, 662.35)(522.25226, 792.25)(539.7902, 537.7776)(521.2099, 5836.833)
Falcarindione	Other metabolites	CCCCCCC/C=C/C(=O)C#CC#CC(=O)C=C	15559226	WFXDNWZWONCJFS-GXDHUFHOSA-N	6252.95	6565.6	6828.22	1	1	1	1.03895e+06	1.0909e+06	1.04726e+06	1	1	1	8757.81	9283.28	8911.95	1	1	1	1	1	1	131746	138333	127266	(242.1444, 426.46)(261.1254, 22275.262)(262.1318, 6252.46)
PC(o-14:0/16:1(9Z))	Other metabolites	CCCCCCCCCCCCCCOC[C@H](COP(=O)([O-])OCC[N+](C)(C)C)OC(=O)CCCCCCC/C=C\CCCCCC	24779277	ZCNUNZUDXNSNRZ-WTWBAFHPSA-N	498164	523072	543995	4237.64	4449.52	4534.27	1	1	1	298562	319461	307519	480154	508964	488605	4861.04	5249.93	5347.15	31565.1	33143.4	34721.7	164693	172928	159093	(676.5421, 1053.4977)(677.5437, 540.2834)(676.5415, 1083.4275)(677.5448, 752.72)(717.02875, 6365.2676)(717.78284, 4186.36)(718.5347, 1282.5767)(694.5116, 6804.2715)(695.5058, 2201.3628)
1,2-Dihydroxy-3-keto-5-methylthiopentene	Other metabolites	CSCCC(=O)/C(=C/O)/O	5462190	CILXJJLQPTUUSS-XQRVVYSFSA-N	9294.83	9759.57	10150	94477.5	99201.4	101091	1	1	1	761592	814903	784439	9344.76	9905.44	9509.22	9045.65	9769.3	9950.21	7834.35	8226.07	8617.78	111449	117021	107659	(144.02356, 13384.492)(145.0251, 1268.8606)(146.02155, 817.15125)
4-coumaryl alcohol	Other metabolites	C1=CC(=CC=C1/C=C/CO)O	5280535	PTNLHDGQWUGONS-OWOJBTEDSA-N	16598.7	17428.7	18125.8	13607	14287.4	14559.5	9635.36	10117.1	9712.44	1	1	1	1.55441e+06	1.64767e+06	1.58177e+06	10975	11853	12072.5	12890.2	13534.7	14179.3	202265	212378	195388	(150.06587, 6561.9897)(137.07259, 1654.8418)(153.65276, 5891.6353)(156.0865, 27538.629)(136.07166, 64854.832)(173.0571, 233.32)(156.05151, 835.6984)
(?)-3-Mercaptohexanol	Other metabolites	CCC[C@H](CCO)S	7162055	TYZFMFVWHZKYSE-ZCFIWIBFSA-N	255403	268173	278900	30577.1	32105.9	32717.4	1	1	1	5022.37	5373.93	5173.04	1	1	1	2683.89	2898.6	2952.28	1	1	1	36711.2	38546.7	35463	(136.0712, 4699.9053)(139.0844, 1423.41)(118.07727, 5468.875)
PE(22:0/15:0)	Other metabolites	CCCCCCCCCCCCCCCCCCCCCC(=O)OC[C@H](COP(=O)(O)OCCN)OC(=O)CCCCCCCCCCCCCC	52924718	OHUXILVCUSQMMW-RRHRGVEJSA-N	10887.6	11432	11889.3	1	1	1	11206.4	11766.8	11296.1	10284.9	11004.9	10593.5	451322	478402	459265	1	1	1	11870.4	12463.9	13057.4	61946.7	65044	59840.5	(761.5899, 6209.679)(762.59265, 2059.0715)(763.5959, 378.87)(745.5845, 1269.89)(763.6037, 186.83499)(745.59344, 9752.929)(746.5971, 4852.8984)(747.6064, 1716.0651)(748.6111, 682.09503)(784.5834, 6826.7417)(785.58765, 3124.524)(770.91205, 2035.7533)(771.77997, 2138.554)(772.58844, 5800.532)
4-Methoxy-2-methyl-2-butanethiol	Other metabolites	CC(C)(CCOC)S	526195	XVHGKKGBUDMTIQ-UHFFFAOYSA-N	255403	268173	278900	30577.1	32105.9	32717.4	1	1	1	5022.37	5373.93	5173.04	1	1	1	2683.89	2898.6	2952.28	1	1	1	36711.2	38546.7	35463	(136.0712, 4699.9053)(139.0844, 1423.41)(118.07727, 5468.875)
8-Hydroxypurine	Other metabolites	C1=C2C(=NC=N1)NC(=O)N2	229771	YPDSIEMYVQERLJ-UHFFFAOYSA-N	7293.61	7658.29	7964.62	1506.18	1581.48	1611.61	1181.56	1240.64	1191.02	1110.96	1188.73	1144.29	1.43181e+06	1.51772e+06	1.45701e+06	9009.25	9729.99	9910.18	8776.65	9215.48	9654.31	182586	191716	176378	(143.0647, 144.47)(124.048485, 15737.454)(125.0517, 847.44)(139.0603, 391.97)(121.04918, 405.64227)(163.0466, 1449.71)
Dihydro-2-methoxy-2-methyl-3(2H)-thiophenone	Other metabolites	CC1(C(=O)CCS1)OC	526189	FCDCVDDFZHJGKZ-UHFFFAOYSA-N	13069.4	13722.9	14271.8	1363.04	1431.2	1458.46	15687.8	16472.2	15813.3	1	1	1	1	1	1	1.60539e+06	1.73383e+06	1.76593e+06	1216.11	1276.92	1337.72	204592	214821	197635	(129.03136, 15802.406)(132.03001, 1123.7018)(130.0386, 84.9)(171.02415, 1879.3999)
Docosanamide	Other metabolites	CCCCCCCCCCCCCCCCCCCCCC(=O)N	76468	ORAWFNKFUWGRJG-UHFFFAOYSA-N	931487	978061	1.01718e+06	1542.88	1620.02	1650.88	1	1	1	1	1	1	1010.85	1071.5	1028.64	9553.25	10317.5	10508.6	1	1	1	117950	123847	113939	(341.3514, 2230.42)(326.3511, 3577.74)(340.3607, 7408.7554)(341.35318, 1370.21)
benzylacetate	Other metabolites	CC(=O)OCC1=CC=CC=C1	8785	QUKGYYKBILRGFE-UHFFFAOYSA-N	16598.7	17428.7	18125.8	13607	14287.4	14559.5	9635.36	10117.1	9712.44	1	1	1	1.55441e+06	1.64767e+06	1.58177e+06	10975	11853	12072.5	12890.2	13534.7	14179.3	202265	212378	195388	(150.06587, 6561.9897)(137.07259, 1654.8418)(153.65276, 5891.6353)(156.0865, 27538.629)(136.07166, 64854.832)(173.0571, 233.32)(156.05151, 835.6984)
7-Epi-12-hydroxyjasmonic acid	Other metabolites	not available	not available	not available	1	1	1	1	1	1	3699.68	3884.66	3729.28	136336	145879	140426	152212	161345	154891	1	1	1	6542	6869.1	7196.2	37349.1	39216.5	36079.2	(229.12611, 20634.293)(230.24059, 1107.6879)(211.1201, 2219.43)(211.12154, 1017.5267)
(7E)-4-Deoxy-2,3-dihydromycosinol	Other metabolites	not available	not available	not available	671871	705464	733683	7665.12	8048.37	8201.67	9187.83	9647.22	9261.33	626472	670325	645266	688557	729871	700676	1053.48	1137.75	1158.82	7497.72	7872.6	8247.49	251538	264115	242986	(187.08536, 812.8695)(184.08372, 11481.456)
Safynol	Other metabolites	C/C=C/C#CC#CC#C/C=C/[C@H](CO)O	6442707	GVCJUCQUVWZELI-DXFRQSKKSA-N	671871	705464	733683	7665.12	8048.37	8201.67	9187.83	9647.22	9261.33	626472	670325	645266	688557	729871	700676	1053.48	1137.75	1158.82	7497.72	7872.6	8247.49	251538	264115	242986	(187.08536, 812.8695)(184.08372, 11481.456)
Potassium dodecanoate	Other metabolites	CCCCCCCCCCCC(=O)[O-].[K+]	23675775	HIDKSOTTZRMUML-UHFFFAOYSA-M	774851	813593	846137	1	1	1	15192.4	15952	15314	1053112	1.12683e+06	1.08471e+06	690430	731855	702581	473309	511174	520640	46362.4	48680.5	50998.6	381657	400740	368681	(242.1429, 2927.4575)(261.12534, 18898.393)(262.13193, 6310.226)(243.11261, 13407.823)(244.11668, 1637.3641)
2,4-Heptadecanedione	Other metabolites	CCCCCCCCCCCCCC(=O)CC(=O)C	116363	VZRNDOSIHXJXCH-UHFFFAOYSA-N	2.93976e+06	3.08675e+06	3.21022e+06	21356.8	22424.6	22851.7	3.65362e+06	3.8363e+06	3.68285e+06	1194.85	1278.49	1230.7	23021.8	24403.1	23427	3.48082e+06	3.75929e+06	3.82891e+06	34030.1	35731.6	37433.1	1.26923e+06	1.33269e+06	1.22607e+06	(255.2425, 17017.28)(295.2371, 12608.339)(296.24026, 1169.6431)(274.2209, 24.15)
4-Deoxy-2,3-dihydromycosinol	Other metabolites	not available	not available	not available	671871	705464	733683	7665.12	8048.37	8201.67	9187.83	9647.22	9261.33	626472	670325	645266	688557	729871	700676	1053.48	1137.75	1158.82	7497.72	7872.6	8247.49	251538	264115	242986	(187.08536, 812.8695)(184.08372, 11481.456)
4-Ethylbenzoic acid	Other metabolites	CCC1=CC=C(C=C1)C(=O)O	12086	ZQVKTHRQIXSMGY-UHFFFAOYSA-N	16598.7	17428.7	18125.8	13607	14287.4	14559.5	9635.36	10117.1	9712.44	1	1	1	1.55441e+06	1.64767e+06	1.58177e+06	10975	11853	12072.5	12890.2	13534.7	14179.3	202265	212378	195388	(150.06587, 6561.9897)(137.07259, 1654.8418)(153.65276, 5891.6353)(156.0865, 27538.629)(136.07166, 64854.832)(173.0571, 233.32)(156.05151, 835.6984)
Acetoanisole	Other metabolites	not available	not available	not available	16598.7	17428.7	18125.8	13607	14287.4	14559.5	9635.36	10117.1	9712.44	1	1	1	1.55441e+06	1.64767e+06	1.58177e+06	10975	11853	12072.5	12890.2	13534.7	14179.3	202265	212378	195388	(150.06587, 6561.9897)(137.07259, 1654.8418)(153.65276, 5891.6353)(156.0865, 27538.629)(136.07166, 64854.832)(173.0571, 233.32)(156.05151, 835.6984)
Schaftoside	Other metabolites	C1[C@@H]([C@@H]([C@H]([C@@H](O1)C2=C3C(=C(C(=C2O)[C@H]4[C@@H]([C@H]([C@@H]([C@H](O4)CO)O)O)O)O)C(=O)C=C(O3)C5=CC=C(C=C5)O)O)O)O	442658	MMDUKUSNQNWVET-VYUBKLCTSA-N	673237	706899	735175	6671.26	7004.83	7138.25	1	1	1	6510.47	6966.2	6705.78	1	1	1	520341	561968	572375	4747.86	4985.25	5222.64	151439	159011	146290	(553.1618, 155.39626)(587.1453, 1094.5839)(571.138, 377.65884)
Methyl phenylacetate	Other metabolites	COC(=O)CC1=CC=CC=C1	7559	CRZQGDNQQAALAY-UHFFFAOYSA-N	16598.7	17428.7	18125.8	13607	14287.4	14559.5	9635.36	10117.1	9712.44	1	1	1	1.55441e+06	1.64767e+06	1.58177e+06	10975	11853	12072.5	12890.2	13534.7	14179.3	202265	212378	195388	(150.06587, 6561.9897)(137.07259, 1654.8418)(153.65276, 5891.6353)(156.0865, 27538.629)(136.07166, 64854.832)(173.0571, 233.32)(156.05151, 835.6984)
2-Mercapto-2-methyl-1-pentanol	Other metabolites	CCCC(C)(CO)S	11240503	KMWFJTAZFAREIH-UHFFFAOYSA-N	255403	268173	278900	30577.1	32105.9	32717.4	1	1	1	5022.37	5373.93	5173.04	1	1	1	2683.89	2898.6	2952.28	1	1	1	36711.2	38546.7	35463	(136.0712, 4699.9053)(139.0844, 1423.41)(118.07727, 5468.875)
Dihydroferuperine	Other metabolites	COC1=CC(=CCC1O)/C=C\C=C\C(=O)N2CCCCC2	131752910	PUYWOMGLUNDEFM-KYPMKJFLSA-N	8192.45	8602.07	8946.15	8896.68	9341.52	9519.45	1034.71	1086.44	1042.99	1	1	1	1	1	1	993786	1.07329e+06	1.09316e+06	1	1	1	126489	132813	122188	(290.1696, 1098.409)(276.17236, 185.30833)(293.1868, 384.78)(272.55304, 862.8899)(273.1749, 87.666664)(315.66583, 323.93002)(316.1645, 1419.6666)(294.1477, 140.16)
5-Methyleriodictyol 7-[xylosyl-(1-?)-galactoside]	Other metabolites	not available	not available	not available	1	1	1	1	1	1	1	1	1	501771	536895	516824	1	1	1	1	1	1	1	1	1	62722.1	65858.2	60589.5	(289.07144, 1041.3467)(313.062, 6497.5366)(314.0654, 1038.38)
N-Acetylhistamine	Other metabolites	CC(=O)NCCC1=CN=CN1	69602	XJWPISBUKWZALE-UHFFFAOYSA-N	1	1	1	1	1	1	1	1	1	1	1	1	1	1	1	1	1	1	1.00226e+06	1.05237e+06	1.10248e+06	125283	131547	121023	(293.1842, 50.71)(333.18005, 214.76999)(293.18555, 1472.0967)(294.1885, 53.48)(311.19592, 3330.1116)(312.19974, 957.885)(315.16855, 350.50333)
1-(3-methoxy-4-hydroxy)-phenyl-6,7-dihydroxy-isochroman	Other metabolites	COC1=C(C=CC(=C1)C2=C3COCCC3=CC(=C2O)O)O	131750845	NTXDKLARYKJXCA-UHFFFAOYSA-N	2.9699e+06	3.1184e+06	3.24313e+06	217242	228104	232449	1227.23	1288.59	1237.05	16110.2	17237.9	16593.5	25356.7	26878.2	25803	3080309	3.32673e+06	3.38834e+06	4577811	4.8067e+06	5.03559e+06	1.36099e+06	1.42904e+06	1.31472e+06	(289.10202, 6060.4634)(290.10568, 154.69499)(271.0916, 207.75285)(315.0984, 101.21001)(293.07422, 71828.62)(294.077, 5409.7446)(295.07324, 4369.274)
Ginsenoside Rh3	Other metabolites	CC(=CC/C=C(/C)\[C@H]1CC[C@@]2([C@@H]1[C@@H](C[C@H]3[C@]2(CC[C@@H]4[C@@]3(CC[C@@H](C4(C)C)O[C@H]5[C@@H]([C@H]([C@@H]([C@H](O5)CO)O)O)O)C)C)O)C)C	20839223	PHLXREOMFNVWOH-YAGNRYSRSA-N	5030.63	5282.16	5493.45	1.31796e+06	1.38386e+06	1.41022e+06	418847	439790	422198	5245.45	5612.63	5402.81	466441	494427	474650	1	1	1	55263.1	58026.3	60789.4	283599	297779	273957	(606.44025, 2288.7524)(587.75385, 888.03)(588.4229, 131.93)(607.58716, 3481.7703)(609.4561, 3022.3333)(610.29333, 4420.915)(610.4613, 2700.05)(611.4624, 511.66)(592.24725, 114667.766)(613.02185, 1532.8779)
PC(20:5(5Z,8Z,11Z,14Z,17Z)/18:3(6Z,9Z,12Z))	Other metabolites	CCCCC/C=C\C/C=C\C/C=C\CCCCC(=O)O[C@H](COC(=O)CCC/C=C\C/C=C\C/C=C\C/C=C\C/C=C\CC)COP(=O)([O-])OCC[N+](C)(C)C	52923355	JRYYFWAYUHAWHT-BFELLDLASA-N	6259.86	6572.85	6835.77	124500	130725	133215	14445.6	15167.8	14561.1	3232.03	3458.28	3329	860947	912604	876100	1278.38	1380.65	1406.21	51433	54004.6	56576.3	132762	139400	128248	(806.2804, 3721.6985)(807.5471, 1650.081)(789.5295, 1295.24)(806.5443, 2631.9)(807.5467, 1210.6)(790.5341, 359.36)
Harmalan	Other metabolites	CC1=NCCC2=C1NC3=CC=CC=C23	160510	CWOYLIJQLSNRRN-UHFFFAOYSA-N	414272	434985	452385	5592.03	5871.64	5983.48	605518	635794	610363	576799	617175	594103	672047	712370	683875	1	1	1	61356.8	64424.6	67492.4	291948	306546	282022	(184.09721, 4076.53)(185.1061, 16051.575)(186.10966, 1288.5978)(187.10434, 480.945)
Armillaric acid	Other metabolites	CC1=CC(=CC(=C1C(=O)O[C@@H]2C[C@]3([C@@]2(C(=C[C@H]4[C@@H]3CC(C4)(C)C)C(=O)O)O)C)O)O	125364	AOCKXACXCVTXBB-NJHYUGCKSA-N	5489.99	5764.49	5995.07	8503.44	8928.61	9098.68	488590	513019	492498	487533	521660	502159	558043	591526	567865	1	1	1	6431.18	6752.74	7074.3	194324	204040	187717	(422.1944, 16442.41)(422.26, 7593.0063)(423.21066, 1072.6727)(425.1776, 872.36)(426.1767, 21.71)
Vicenin 1	Other metabolites	C1[C@H]([C@@H](C([C@@H](O1)C2=C(C(=C3C(=C2O)C(=O)C=C(O3)C4=CC=C(C=C4)O)[C@H]5C([C@H]([C@@H](C(O5)CO)O)O)O)O)O)O)O	44257662	OVMFOVNOXASTPA-ISRRCNJUSA-N	673237	706899	735175	6671.26	7004.83	7138.25	1	1	1	6510.47	6966.2	6705.78	1	1	1	520341	561968	572375	4747.86	4985.25	5222.64	151439	159011	146290	(553.1618, 155.39626)(587.1453, 1094.5839)(571.138, 377.65884)
Bufotenine O-glucoside	Other metabolites	CN(C)CCC1=CNC2=C1C=C(C=C2)OC3C(C(C(C(O3)CO)O)O)O	74039123	GNUFCIHWKPAEBF-UHFFFAOYSA-N	391632	411214	427662	7193.22	7552.89	7696.75	6914.77	7260.51	6970.09	503113	538331	518206	574339	608799	584447	1	1	1	35847.3	37639.7	39432.1	189880	199374	183424	(349.03278, 3074.417)(349.1662, 3743.88)(349.1794, 2294.31)(350.1852, 377.42)(390.17032, 1787.8647)(372.15808, 715.27466)
N-Undecylbenzenesulfonic acid	Other metabolites	CCCCCCCCCCCC1=CC=C(C=C1)S(=O)(=O)O	38222	UCDCOJNNUVYFKJ-UHFFFAOYSA-N	751119	788675	820222	81329.1	85395.5	87022.1	8851.4	9293.97	8922.21	1041.47	1114.38	1072.72	10838.7	11489	11029.4	11091.5	11978.9	12200.7	96443.7	101266	106088	120089	126094	116006	(317.1838, 1572.02)(296.3051, 585.3743)(316.5232, 1076.4135)(298.67358, 451.25)(336.16406, 204.49)(320.90778, 4483.276)(322.0495, 6646.774)(322.15454, 6656.8735)(323.1571, 463.98)
3'-Methoxyacetophenone	Other metabolites	CC(=O)C1=CC(=CC=C1)OC	11460	BAYUSCHCCGXLAY-UHFFFAOYSA-N	16598.7	17428.7	18125.8	13607	14287.4	14559.5	9635.36	10117.1	9712.44	1	1	1	1.55441e+06	1.64767e+06	1.58177e+06	10975	11853	12072.5	12890.2	13534.7	14179.3	202265	212378	195388	(150.06587, 6561.9897)(137.07259, 1654.8418)(153.65276, 5891.6353)(156.0865, 27538.629)(136.07166, 64854.832)(173.0571, 233.32)(156.05151, 835.6984)
2-methyl-6-solanyl-1,4-benzoquinol	Other metabolites	CC1=CC(=CC(=C1O)C/C=C(\C)/CC/C=C(\C)/CC/C=C(\C)/CC/C=C(\C)/CC/C=C(\C)/CC/C=C(\C)/CC/C=C(\C)/CC/C=C(\C)/CCC=C(C)C)O	44237185	SWKACZQJGXABCN-JSGWLJPKSA-N	1.34492e+06	1.41217e+06	1.46865e+06	16799.4	17639.4	17975.4	2.48121e+06	2.60527e+06	2.50106e+06	1582.48	1693.25	1629.95	1.35717e+06	1.4386e+06	1.38106e+06	1	1	1	1278.54	1342.47	1406.4	650370	682889	628258	(720.6014, 438.64163)(746.61584, 1107.5618)(747.61804, 538.8477)
Diacetylfusarochromanone	Other metabolites	CC(=O)NC(CC(=O)C1=C(C2=C(C=C1)OC(CC2=O)(C)C)N)COC(=O)C	131752502	NJAMLUYVOHURJN-UHFFFAOYSA-N	1	1	1	1	1	1	3615.98	3796.78	3644.91	3313.54	3545.48	3412.94	206311	218689	209942	1	1	1	1	1	1	26655.5	27988.3	25749.2	(363.174, 138.12)(399.15176, 7707.9556)(400.15497, 485.8678)
1',2'-Dihydro-1,1'-dimethyl-2'-oxo-4,4'-bipyridinium(1+)	Other metabolites	CN1C=CC(=CC1=O)C2=CC=[N+](C=C2)C	181860	JJAUDUMTDBMCJW-UHFFFAOYSA-N	354530	372256	387146	1	1	1	504057	529260	508090	514375	550381	529806	7716.42	8179.41	7852.23	1	1	1	53196	55855.8	58515.6	179234	188196	173141	(201.15953, 9536.668)(202.10419, 714.7933)(183.0905, 6063.4033)(184.09695, 4947.075)
Edulisin III	Other metabolites	CCC(C)C(=O)OC1C(OC2=C1C3=C(C=C2)C=CC(=O)O3)C(C)(C)OC(=O)C	91736606	UBLBUWKMSDCDLT-UHFFFAOYSA-N	2864.28	3007.5	3127.8	1	1	1	214568	225297	216285	207952	222509	214191	250768	265814	255181	1	1	1	26425	27746.3	29067.5	87822.5	92213.6	84836.5	(391.1648, 3133.41)(392.1643, 383.36)(370.14404, 10029.268)(371.1472, 931.78455)(391.16586, 15901.066)(392.16888, 2364.6997)(372.98917, 5006.5615)(373.82434, 2595.03)(412.87073, 8808.34)(413.87222, 5271.4854)(414.15057, 2021.9601)
3-Mercapto-2-methylpentanol	Other metabolites	CCC(C(C)CO)S	6430888	HABNNYNSJFKZFE-UHFFFAOYSA-N	255403	268173	278900	30577.1	32105.9	32717.4	1	1	1	5022.37	5373.93	5173.04	1	1	1	2683.89	2898.6	2952.28	1	1	1	36711.2	38546.7	35463	(136.0712, 4699.9053)(139.0844, 1423.41)(118.07727, 5468.875)
Allixin	Other metabolites	CCCCCC1=C(C(=O)C(=C(O1)C)OC)O	86374	OHRPDNHRQKOLGN-UHFFFAOYSA-N	1	1	1	1	1	1	3699.68	3884.66	3729.28	136336	145879	140426	152212	161345	154891	1	1	1	6542	6869.1	7196.2	37349.1	39216.5	36079.2	(229.12611, 20634.293)(230.24059, 1107.6879)(211.1201, 2219.43)(211.12154, 1017.5267)
PC(20:5(5Z,8Z,11Z,14Z,17Z)/18:3(9Z,12Z,15Z))	Other metabolites	CC/C=C\C/C=C\C/C=C\CCCCCCCC(=O)O[C@H](COC(=O)CCC/C=C\C/C=C\C/C=C\C/C=C\C/C=C\CC)COP(=O)([O-])OCC[N+](C)(C)C	52923357	VYIXUVZBGLOKLY-BZKFZLIYSA-N	6259.86	6572.85	6835.77	124500	130725	133215	14445.6	15167.8	14561.1	3232.03	3458.28	3329	860947	912604	876100	1278.38	1380.65	1406.21	51433	54004.6	56576.3	132762	139400	128248	(806.2804, 3721.6985)(807.5471, 1650.081)(789.5295, 1295.24)(806.5443, 2631.9)(807.5467, 1210.6)(790.5341, 359.36)
ent-Gallocatechin	Other metabolites	C1[C@H]([C@@H](OC2=CC(=CC(=C21)O)O)C3=CC(=C(C(=C3)O)O)O)O	9882981	XMOCLSLCDHWDHP-DOMZBBRYSA-N	1	1	1	1	1	1	1	1	1	503951	539227	519069	1	1	1	1	1	1	1	1	1	62994.6	66144.3	60852.8	(289.07144, 1041.3467)(313.062, 6497.5366)(314.0654, 1038.38)
1,5-Dibutyl methyl hydroxycitrate	Other metabolites	CCCCOC(=O)CC(C(C(=O)OCCCC)O)(C(=O)OC)O	9974117	JRMBFEKUMNWOIE-UHFFFAOYSA-N	218824	229765	238955	3836.3	4028.12	4104.85	4002.81	4202.95	4034.83	223791	239456	230505	5471.38	5799.66	5567.68	1	1	1	38774.1	40712.8	42651.5	61837.5	64929.4	59735	(334.16138, 1237.6453)(316.15076, 2604.8638)(318.1585, 577.37)(359.40515, 932.4025)(342.14642, 611.17004)
(+/-)-4-Mercapto-4-methyl-2-pentanol	Other metabolites	CC(CC(C)(C)S)O	6429308	FDBQLLMYSACLPB-UHFFFAOYSA-N	255403	268173	278900	30577.1	32105.9	32717.4	1	1	1	5022.37	5373.93	5173.04	1	1	1	2683.89	2898.6	2952.28	1	1	1	36711.2	38546.7	35463	(136.0712, 4699.9053)(139.0844, 1423.41)(118.07727, 5468.875)
Levocarnitine	Other metabolites	C[N+](C)(C)C[C@@H](CC(=O)[O-])O	10917	PHIQHXFUZVPYII-ZCFIWIBFSA-N	1	1	1	1140.53	1197.56	1220.37	7786.47	8175.79	7848.76	1	1	1	5145.24	5453.95	5235.8	960881	1.03775e+06	1.05697e+06	8211.37	8621.94	9032.51	122896	129041	118717	(161.10583, 760.65594)(143.09476, 16717.188)(144.09695, 1065.05)(165.1214, 218.61)(147.1117, 914.57)(184.6964, 1158.172)
Irenolone	Other metabolites	C1=CC2=C3C(=C1)C(=O)C(=CC3=C(C=C2)C4=CC=C(C=C4)O)O	2754650	UQMKPTIDKHEGFW-UHFFFAOYSA-N	3794.74	3984.48	4143.86	1	1	1	1	1	1	520046	556449	535647	554031	587273	563782	1	1	1	1	1	1	134734	141471	130153	(271.0708, 12195.199)(272.07397, 995.38086)
1-Phenylethyl formate	Other metabolites	CC(C1=CC=CC=C1)OC=O	346286	RUDZCBJWUDOPTP-UHFFFAOYSA-N	16598.7	17428.7	18125.8	13607	14287.4	14559.5	9635.36	10117.1	9712.44	1	1	1	1.55441e+06	1.64767e+06	1.58177e+06	10975	11853	12072.5	12890.2	13534.7	14179.3	202265	212378	195388	(150.06587, 6561.9897)(137.07259, 1654.8418)(153.65276, 5891.6353)(156.0865, 27538.629)(136.07166, 64854.832)(173.0571, 233.32)(156.05151, 835.6984)
3-Indole carboxylic acid glucuronide	Other metabolites	C1=CC=C2C(=C1)C(=CN2)C(=O)O[C@H]3[C@@H]([C@H]([C@@H](C(O3)C(=O)O)O)O)O	53481645	BDNWJTRKUBXAGH-DOVARBIBSA-N	1	1	1	4274.51	4488.24	4573.73	1	1	1	1	1	1	3734.4	3958.47	3800.13	3121.62	3371.35	3433.78	206495	216820	227144	27203.6	28563.7	26278.6	(319.07004, 8353.591)(320.07333, 370.3967)(321.74503, 298.77)
DG(14:1(9Z)/15:0/0:0)	Other metabolites	CCCCCCCCCCCCCCC(=O)O[C@@H](CO)COC(=O)CCCCCCC/C=C\CCCC	53477974	XRIOEAXABJXXOB-CCZSOTCQSA-N	586254	615566	640189	993962	1.04366e+06	1.06354e+06	9457.21	9930.07	9532.87	7039.66	7532.44	7250.85	763454	809261	776890	1	1	1	639426	671397	703368	374949	393696	362201	(526.4443, 2325.245)(507.43103, 524.60754)(512.45557, 2249.5488)(526.45715, 686.24915)(512.19, 2574.0366)(513.15027, 1705.0116)(513.4593, 697.13245)(551.4526, 388.61)
Senkyunolide J	Other metabolites	CCCCC1C2=C(C(C(CC2)O)O)C(=O)O1	24121290	AXRIHSJZHOTGAE-UHFFFAOYSA-N	1	1	1	1	1	1	3699.68	3884.66	3729.28	136336	145879	140426	152212	161345	154891	1	1	1	6542	6869.1	7196.2	37349.1	39216.5	36079.2	(229.12611, 20634.293)(230.24059, 1107.6879)(211.1201, 2219.43)(211.12154, 1017.5267)
(R)-5-(3-hydroxybenzyl)dihydrofuran-2(3H)-one O-glucuronide (a/b-D anomeric mixtures)	Other metabolites	not available	not available	not available	348918	366364	381019	1147.33	1204.69	1227.64	3780.16	3969.17	3810.4	3163.55	3385	3258.46	3624.73	3842.22	3688.53	1279.38	1381.73	1407.32	5398.34	5668.26	5938.17	45914	48209.6	44352.9	(385.11444, 9261.734)(386.11786, 954.8791)(387.1145, 774.93)(411.10718, 3541.9543)(412.10938, 182.99399)
1,1'-Ethylidenebistryptophan	Other metabolites	CC(N1C=C(C2=CC=CC=C21)CC(C(=O)O)N)N3C=C(C4=CC=CC=C43)CC(C(=O)O)N	3905118	DETVQFQGSVEQBH-UHFFFAOYSA-N	6489.96	6814.45	7087.03	1	1	1	8758.67	9196.6	8828.74	625098	668855	643851	759228	804782	772591	1	1	1	7799.63	8189.62	8579.6	175922	184718	169941	(435.2088, 794.06494)(422.2075, 8633.405)(459.1888, 1270.028)
xi-3-Mercaptohexanol	Other metabolites	CCCC(CCO)S	521348	TYZFMFVWHZKYSE-UHFFFAOYSA-N	255403	268173	278900	30577.1	32105.9	32717.4	1	1	1	5022.37	5373.93	5173.04	1	1	1	2683.89	2898.6	2952.28	1	1	1	36711.2	38546.7	35463	(136.0712, 4699.9053)(139.0844, 1423.41)(118.07727, 5468.875)
2-Acetyl-1-hydroxy-4-methylbenzene	Other metabolites	not available	not available	not available	16598.7	17428.7	18125.8	13607	14287.4	14559.5	9635.36	10117.1	9712.44	1	1	1	1.55441e+06	1.64767e+06	1.58177e+06	10975	11853	12072.5	12890.2	13534.7	14179.3	202265	212378	195388	(150.06587, 6561.9897)(137.07259, 1654.8418)(153.65276, 5891.6353)(156.0865, 27538.629)(136.07166, 64854.832)(173.0571, 233.32)(156.05151, 835.6984)
1-(2,3-Dihydro-6,7-dimethyl-1H-pyrrolizin-5-yl)-2-hydroxy-1-propanone	Other metabolites	CC1=C2CCCN2C(=C1C)C(=O)C(C)O	86127015	ZCNNVEPQSPOCJM-UHFFFAOYSA-N	3376.4	3545.22	3687.03	3979.09	4178.05	4257.63	1	1	1	261423	279723	269266	5216.94	5529.95	5308.76	280776	303238	308854	5426.94	5698.28	5969.63	70025	73526.2	67644.1	(194.12833, 3672.4778)(211.14365, 3322.51)(192.13124, 16691.723)(193.13376, 955.01746)(232.11926, 3903.4321)(233.1214, 200.89)
Neoschaftoside	Other metabolites	C1[C@@H]([C@@H]([C@H]([C@H](O1)C2=C3C(=C(C(=C2O)[C@H]4[C@@H]([C@H]([C@@H]([C@H](O4)CO)O)O)O)O)C(=O)C=C(O3)C5=CC=C(C=C5)O)O)O)O	442619	MMDUKUSNQNWVET-LQYCTPBQSA-N	673237	706899	735175	6671.26	7004.83	7138.25	1	1	1	6510.47	6966.2	6705.78	1	1	1	520341	561968	572375	4747.86	4985.25	5222.64	151439	159011	146290	(553.1618, 155.39626)(587.1453, 1094.5839)(571.138, 377.65884)
PS(14:1(9Z)/18:3(9Z,12Z,15Z))	Other metabolites	CCCC/C=C\CCCCCCCC(=O)OC[C@H](COP(=O)(O)OC[C@@H](C(=O)O)N)OC(=O)CCCCCCC/C=C\C/C=C\C/C=C\CC	52925233	QIAADLLILDGRCR-JHJZYHDZSA-N	6677.84	7011.74	7292.21	706491	741815	755945	8918.69	9364.63	8990.04	7367.82	7883.57	7588.86	598217	634110	608746	1	1	1	6939.93	7286.92	7633.92	166827	175168	161155	(729.34326, 761.58057)(732.8782, 13903.459)(732.4549, 13812.423)(733.4584, 15928.29)
Imazamethabenz-methyl	Other metabolites	CC1=CC(=C(C=C1)C2=NC(C(=O)N2)(C)C(C)C)C(=O)OC	94654	TYIHVCIQMMTVHE-UHFFFAOYSA-N	3984.84	4184.08	4351.44	3316.11	3481.92	3548.24	320509	336534	323073	316485	338639	325979	358924	380460	365241	1	1	1	4916.55	5162.38	5408.21	126017	132318	121732	(272.1394, 2902.52)(311.13757, 5710.499)(312.14127, 644.50336)(293.1277, 1326.4973)
PC(20:4(8Z,11Z,14Z,17Z)/18:4(6Z,9Z,12Z,15Z))	Other metabolites	CC/C=C\C/C=C\C/C=C\C/C=C\CCCCCCC(=O)OC[C@H](COP(=O)([O-])OCC[N+](C)(C)C)OC(=O)CCCC/C=C\C/C=C\C/C=C\C/C=C\CC	53479079	FHXYLRGAJXHGSZ-FBGONMCKSA-N	6259.86	6572.85	6835.77	124500	130725	133215	14445.6	15167.8	14561.1	3232.03	3458.28	3329	860947	912604	876100	1278.38	1380.65	1406.21	51433	54004.6	56576.3	132762	139400	128248	(806.2804, 3721.6985)(807.5471, 1650.081)(789.5295, 1295.24)(806.5443, 2631.9)(807.5467, 1210.6)(790.5341, 359.36)
PC(P-18:1(9Z)/16:0)	Other metabolites	CCCCCCCCCCCCCCCC(=O)O[C@H](CO/C=C\CCCCCC/C=C\CCCCCCCC)COP(=O)([O-])OCC[N+](C)(C)C	53480793	IWCUEZYKNAGNRQ-ILDAMNDZSA-N	654318	687033	714515	54927.6	57674	58772.5	1114083	1.16979e+06	1.123e+06	7558.46	8087.55	7785.21	829840	879630	844445	1126.48	1216.6	1239.13	683890	718084	752278	418218	439129	403998	(745.25684, 15707.43)(746.2608, 5896.77)(746.5908, 3172.7)(744.9892, 20498.424)(745.99207, 8250.907)(746.9289, 1831.6951)(748.6107, 721.45)(752.56616, 5112.1597)(753.56915, 512.37427)
N-Jasmonoylisoleucine	Other metabolites	CC/C=C/CC1C(CCC1=O)CC(=O)NC(C(C)CC)C(=O)O	14455502	IBZYPBGPOGJMBF-VOTSOKGWSA-N	5579.83	5858.82	6093.18	427432	448804	457352	1	1	1	358495	383590	369250	261840	277550	266448	1.39973e+06	1.5117e+06	1.5397e+06	6686.48	7020.8	7355.12	307470	322844	297016	(306.11032, 12898.36)(306.20032, 2190.395)(307.1994, 573.94)(309.2159, 1081.995)(349.2046, 3280.88)(331.1995, 6112.21)
5-Ethenyl-2-methoxyphenol	Other metabolites	COC1=C(C=C(C=C1)C=C)O	10441857	FXEIWOUGVRUQNK-UHFFFAOYSA-N	16598.7	17428.7	18125.8	13607	14287.4	14559.5	9635.36	10117.1	9712.44	1	1	1	1.55441e+06	1.64767e+06	1.58177e+06	10975	11853	12072.5	12890.2	13534.7	14179.3	202265	212378	195388	(150.06587, 6561.9897)(137.07259, 1654.8418)(153.65276, 5891.6353)(156.0865, 27538.629)(136.07166, 64854.832)(173.0571, 233.32)(156.05151, 835.6984)
Sphingosine 1-phosphate	Other metabolites	CCCCCCCCCCCCC/C=C/[C@H]([C@H](COP(=O)(O)O)N)O	5283560	DUYSYHSSBDVJSM-KRWOKUGFSA-N	8209.6	8620.08	8964.89	76134.9	79941.7	81464.4	711007	746558	716695	8674.18	9281.37	8934.4	747257	792093	760409	1098.37	1098.37	1118.71	7575.03	7953.78	8332.54	194995	204744	188365	(381.253, 974.93176)(362.23932, 12633.355)(364.2448, 362.81)(382.21252, 573.0574)(382.2669, 1173.47)
Arsenobetaine	Other metabolites	C[As+](C)(C)CC(=O)[O-]	47364	SPTHHTGLGVZZRH-UHFFFAOYSA-N	469508	492983	512703	1	1	1	8679.62	9113.61	8749.06	6642.45	7107.42	6841.72	599385	635348	609934	1	1	1	1	1	1	135527	142304	130919	(181.0039, 85.28667)(179.00523, 8371.243)(180.00693, 301.8425)(181.00356, 302.635)(200.98424, 210.46)
2-Phenylethyl formate	Other metabolites	C1=CC=C(C=C1)CCOC=O	7711	IKDIJXDZEYHZSD-UHFFFAOYSA-N	16598.7	17428.7	18125.8	13607	14287.4	14559.5	9635.36	10117.1	9712.44	1	1	1	1.55441e+06	1.64767e+06	1.58177e+06	10975	11853	12072.5	12890.2	13534.7	14179.3	202265	212378	195388	(150.06587, 6561.9897)(137.07259, 1654.8418)(153.65276, 5891.6353)(156.0865, 27538.629)(136.07166, 64854.832)(173.0571, 233.32)(156.05151, 835.6984)
5-Methyleriodictyol 7-[xylosyl-(1-?)-arabinoside]	Other metabolites	not available	not available	not available	1	1	1	1	1	1	1	1	1	501771	536895	516824	1	1	1	1	1	1	1	1	1	62722.1	65858.2	60589.5	(289.07144, 1041.3467)(313.062, 6497.5366)(314.0654, 1038.38)
Dihydrokaempferol	Other metabolites	C1=CC(=CC=C1[C@@H]2[C@H](C(=O)C3=C(C=C(C=C3O2)O)O)O)O	122850	PADQINQHPQKXNL-LSDHHAIUSA-N	1	1	1	1	1	1	1	1	1	501771	536895	516824	1	1	1	1	1	1	1	1	1	62722.1	65858.2	60589.5	(289.07144, 1041.3467)(313.062, 6497.5366)(314.0654, 1038.38)
PC(P-16:0/14:0)	Other metabolites	CCCCCCCCCCCCCC/C=C\OC[C@H](COP(=O)([O-])OCC[N+](C)(C)C)OC(=O)CCCCCCCCCCCCC	52923874	SOUFUEMRDVBNJD-APMJBGCSSA-N	498164	523072	543995	4237.64	4449.52	4534.27	1	1	1	298562	319461	307519	480154	508964	488605	4861.04	5249.93	5347.15	31565.1	33143.4	34721.7	164693	172928	159093	(676.5421, 1053.4977)(677.5437, 540.2834)(676.5415, 1083.4275)(677.5448, 752.72)(717.02875, 6365.2676)(717.78284, 4186.36)(718.5347, 1282.5767)(694.5116, 6804.2715)(695.5058, 2201.3628)
(+/-)-3-(Ethylthio)butanol	Other metabolites	CCSC(C)CCO	23039305	RNFXBUGJWZOUJT-UHFFFAOYSA-N	255403	268173	278900	30577.1	32105.9	32717.4	1	1	1	5022.37	5373.93	5173.04	1	1	1	2683.89	2898.6	2952.28	1	1	1	36711.2	38546.7	35463	(136.0712, 4699.9053)(139.0844, 1423.41)(118.07727, 5468.875)
p-Tolyl acetate	Other metabolites	CC1=CC=C(C=C1)OC(=O)C	8797	CDJJKTLOZJAGIZ-UHFFFAOYSA-N	16598.7	17428.7	18125.8	13607	14287.4	14559.5	9635.36	10117.1	9712.44	1	1	1	1.55441e+06	1.64767e+06	1.58177e+06	10975	11853	12072.5	12890.2	13534.7	14179.3	202265	212378	195388	(150.06587, 6561.9897)(137.07259, 1654.8418)(153.65276, 5891.6353)(156.0865, 27538.629)(136.07166, 64854.832)(173.0571, 233.32)(156.05151, 835.6984)
PG(18:3(9Z,12Z,15Z)/20:4(5Z,8Z,11Z,14Z))	Other metabolites	CCCCC/C=C\C/C=C\C/C=C\C/C=C\CCCC(=O)O[C@H](COC(=O)CCCCCCC/C=C\C/C=C\C/C=C\CC)COP(=O)(O)OC[C@H](CO)O	52926682	IKWXYRYXPYLGDI-VVJMSEJKSA-N	210824	221366	230220	337727	354613	361368	302116	317222	304533	3742.94	4004.95	3855.23	253662	268882	258126	1	1	1	34655.7	36388.5	38121.3	142841	149983	137984	(796.76874, 2154.3965)(797.7674, 6747.1543)(798.51, 3601.3958)
5-methyl-5(H)-cyclopentapyrazine	Other metabolites	CC1C=CC2=NC=CN=C12	23377482	WWUFRIQCZCLXPV-UHFFFAOYSA-N	792628	832260	865550	865609	908890	926202	5584.03	5863.23	5628.7	1	1	1	1037.58	1099.83	1055.84	12020.2	12981.8	13222.2	7689.93	8074.42	8458.92	210571	221100	203412	(135.35951, 7266.9707)(134.88037, 2401.816)(155.05666, 12630.2295)(156.06003, 278.76498)
PC(22:2(13Z,16Z)/16:1(9Z))	Other metabolites	CCCCCC/C=C\CCCCCCCC(=O)O[C@H](COC(=O)CCCCCCCCCCC/C=C\C/C=C\CCCCC)COP(=O)([O-])OCC[N+](C)(C)C	52923561	GEAKOUDHDIZJPQ-UTIGHQPQSA-N	8806510	9.24684e+06	9.61671e+06	3490.94	3665.48	3735.3	2031.07	2132.62	2047.32	3.24311e+06	3.47013e+06	3.3404e+06	9231222	9.7851e+06	9.39369e+06	1987.29	2146.28	2186.02	440515	462541	484567	2.71611e+06	2.85191e+06	2.62376e+06	(811.6063, 2812.5886)(798.60236, 3100.7668)(838.7224, 17544.938)(839.6174, 12099.58)(840.6201, 5496.634)(822.59375, 5494.1753)
PS(18:3(9Z,12Z,15Z)/14:1(9Z))	Other metabolites	CCCC/C=C\CCCCCCCC(=O)O[C@H](COC(=O)CCCCCCC/C=C\C/C=C\C/C=C\CC)COP(=O)(O)OC[C@@H](C(=O)O)N	52925510	FMGPGIMIGMLEBQ-JHJZYHDZSA-N	6677.84	7011.74	7292.21	706491	741815	755945	8918.69	9364.63	8990.04	7367.82	7883.57	7588.86	598217	634110	608746	1	1	1	6939.93	7286.92	7633.92	166827	175168	161155	(729.34326, 761.58057)(732.8782, 13903.459)(732.4549, 13812.423)(733.4584, 15928.29)
PC(18:3(6Z,9Z,12Z)/20:5(5Z,8Z,11Z,14Z,17Z))	Other metabolites	CCCCC/C=C\C/C=C\C/C=C\CCCCC(=O)OC[C@H](COP(=O)([O-])OCC[N+](C)(C)C)OC(=O)CCC/C=C\C/C=C\C/C=C\C/C=C\C/C=C\CC	52922807	UBBIRFHXFUMSPL-YQOXYQOZSA-N	6259.86	6572.85	6835.77	124500	130725	133215	14445.6	15167.8	14561.1	3232.03	3458.28	3329	860947	912604	876100	1278.38	1380.65	1406.21	51433	54004.6	56576.3	132762	139400	128248	(806.2804, 3721.6985)(807.5471, 1650.081)(789.5295, 1295.24)(806.5443, 2631.9)(807.5467, 1210.6)(790.5341, 359.36)
4-Gallocatechol	Other metabolites	not available	not available	not available	1	1	1	1	1	1	1	1	1	503951	539227	519069	1	1	1	1	1	1	1	1	1	62994.6	66144.3	60852.8	(289.07144, 1041.3467)(313.062, 6497.5366)(314.0654, 1038.38)
Dipiperamide C	Other metabolites	not available	not available	not available	6397.22	6717.08	6985.76	1	1	1	1	1	1	7723.32	8263.95	7955.02	1	1	1	713467	770544	784813	1	1	1	90948.9	95496.4	87856.6	(539.2423, 1692.01)(582.2566, 4476.0005)(583.2629, 673.43)(563.2356, 299.68)
Isovitexin 2''-arabinoside	Other metabolites	not available	not available	not available	673237	706899	735175	6671.26	7004.83	7138.25	1	1	1	6510.47	6966.2	6705.78	1	1	1	520341	561968	572375	4747.86	4985.25	5222.64	151439	159011	146290	(553.1618, 155.39626)(587.1453, 1094.5839)(571.138, 377.65884)
(7Z)-4-Deoxy-2,3-dihydromycosinol	Other metabolites	not available	not available	not available	671871	705464	733683	7665.12	8048.37	8201.67	9187.83	9647.22	9261.33	626472	670325	645266	688557	729871	700676	1053.48	1137.75	1158.82	7497.72	7872.6	8247.49	251538	264115	242986	(187.08536, 812.8695)(184.08372, 11481.456)
2-oxo-5-methylthiopentanoate	Other metabolites	not available	not available	not available	20585	21614.3	22478.8	3193326	3.35299e+06	3.41686e+06	1068.65	1122.08	1077.2	2497756	2.6726e+06	2.57269e+06	15558.5	16492	15832.3	1453.81	1570.12	1599.19	2.50196e+06	2.62705e+06	2.75215e+06	1.02896e+06	1.08041e+06	993978	(145.0137, 95.89)(144.02351, 11521.758)(145.02505, 1107.4454)(146.02153, 753.37994)
N-Succinyl-2-amino-6-ketopimelate	Other metabolites	C(C[C@@H](C(=O)O)NC(=O)CCC(=O)O)CC(=O)C(=O)O	440349	SDVXSCSNVVZWDD-LURJTMIESA-N	3862.93	4056.08	4218.32	1	1	1	1	1	1	565442	605022	582405	604428	640694	615066	1	1	1	1	1	1	146717	154053	141729	(271.07083, 12751.372)(272.074, 1048.57)
24-ethylidenelophenol	Other metabolites	C/C=C(/CC[C@@H](C)[C@H]1CC[C@@H]2[C@@]1(CC[C@H]3C2=CC[C@@H]4[C@@]3(CC[C@@H]([C@H]4C)O)C)C)\C(C)C	9548595	LPZCCMIISIBREI-JXMPMKKESA-N	464318	487534	507036	4842.25	5084.36	5181.21	1.25168e+06	1.31426e+06	1.26169e+06	347824	372171	358259	1044.1	1106.74	1062.47	235271	254093	258798	47811.7	50202.3	52592.9	294099	308804	284100	(427.38867, 5582.6836)(428.39032, 939.66565)(413.38678, 687.5181)(414.3903, 241.60333)(427.39093, 5468.035)(428.39185, 849.24994)(431.36276, 3951.2617)(432.3646, 1562.1744)(433.3675, 869.4)
Leucocyanidin	Other metabolites	C1=CC(=C(C=C1C2C(C(C3=C(C=C(C=C3O2)O)O)O)O)O)O	71629	SBZWTSHAFILOTE-UHFFFAOYSA-N	1	1	1	1	1	1	1	1	1	503951	539227	519069	1	1	1	1	1	1	1	1	1	62994.6	66144.3	60852.8	(289.07144, 1041.3467)(313.062, 6497.5366)(314.0654, 1038.38)
Dalbergioidin	Other metabolites	C1C(C(=O)C2=C(C=C(C=C2O1)O)O)C3=C(C=C(C=C3)O)O	181994	WNHXBLZBOWXNQO-UHFFFAOYSA-N	1	1	1	1	1	1	1	1	1	501771	536895	516824	1	1	1	1	1	1	1	1	1	62722.1	65858.2	60589.5	(289.07144, 1041.3467)(313.062, 6497.5366)(314.0654, 1038.38)
(S)-2,3-Epoxysqualene	Other metabolites	CC(=CCC/C(=C/CC/C(=C/CC/C=C(\C)/CC/C=C(\C)/CC[C@H]1C(O1)(C)C)/C)/C)C	5459811	QYIMSPSDBYKPPY-RSKUXYSASA-N	464318	487534	507036	4842.25	5084.36	5181.21	1.25168e+06	1.31426e+06	1.26169e+06	347824	372171	358259	1044.1	1106.74	1062.47	235271	254093	258798	47811.7	50202.3	52592.9	294099	308804	284100	(427.38867, 5582.6836)(428.39032, 939.66565)(413.38678, 687.5181)(414.3903, 241.60333)(427.39093, 5468.035)(428.39185, 849.24994)(431.36276, 3951.2617)(432.3646, 1562.1744)(433.3675, 869.4)
Bissulfine	Other metabolites	CC(C=S=O)C(C)C=S=O	14607984	RUYPPTVRJRANOX-UHFFFAOYSA-N	10386.8	10906.1	11342.4	1060.93	1113.97	1135.19	1344.78	1412.02	1355.54	1	1	1	769808	815997	783357	1	1	1	1	1	1	97825.5	102717	94499.4	(180.00696, 314.845)(160.00171, 27884.342)(161.00436, 498.945)
(3beta,4alpha,5alpha)-4,14-Dimethylergosta-9(11),24(28)-dien-3-ol	Other metabolites	CC1C2CCC3C(=CCC4(C3(CCC4C(C)CCC(=C)C(C)C)C)C)C2(CCC1O)C	73746160	FPGXQODNUNHTTC-UHFFFAOYSA-N	464318	487534	507036	4842.25	5084.36	5181.21	1.25168e+06	1.31426e+06	1.26169e+06	347824	372171	358259	1044.1	1106.74	1062.47	235271	254093	258798	47811.7	50202.3	52592.9	294099	308804	284100	(427.38867, 5582.6836)(428.39032, 939.66565)(413.38678, 687.5181)(414.3903, 241.60333)(427.39093, 5468.035)(428.39185, 849.24994)(431.36276, 3951.2617)(432.3646, 1562.1744)(433.3675, 869.4)
2-Methoxy-4-vinylphenol	Other metabolites	COC1=C(C=CC(=C1)C=C)O	332	YOMSJEATGXXYPX-UHFFFAOYSA-N	16598.7	17428.7	18125.8	13607	14287.4	14559.5	9635.36	10117.1	9712.44	1	1	1	1.55441e+06	1.64767e+06	1.58177e+06	10975	11853	12072.5	12890.2	13534.7	14179.3	202265	212378	195388	(150.06587, 6561.9897)(137.07259, 1654.8418)(153.65276, 5891.6353)(156.0865, 27538.629)(136.07166, 64854.832)(173.0571, 233.32)(156.05151, 835.6984)
N-Methoxy-1-vinyl-beta-carboline	Other metabolites	CON1C2=CC=CC=C2C3=C1C(=NC=C3)C=C	639591	CXIOSEMXFPKHOB-UHFFFAOYSA-N	1	1	1	1	1	1	205470	215743	207114	1	1	1	1	1	1	1	1	1	1	1	1	25684.5	26968.7	24811.2	(225.10211, 8510.43)(226.1057, 464.0725)
Benzyl acetate	Other metabolites	CC(=O)OCC1=CC=CC=C1	8785	QUKGYYKBILRGFE-UHFFFAOYSA-N	16598.7	17428.7	18125.8	13607	14287.4	14559.5	9635.36	10117.1	9712.44	1	1	1	1.55441e+06	1.64767e+06	1.58177e+06	10975	11853	12072.5	12890.2	13534.7	14179.3	202265	212378	195388	(150.06587, 6561.9897)(137.07259, 1654.8418)(153.65276, 5891.6353)(156.0865, 27538.629)(136.07166, 64854.832)(173.0571, 233.32)(156.05151, 835.6984)
1-(Methylsulfanyl)-1-oxopropan-2-yl acetate	Other metabolites	CC(C(=O)SC)OC(=O)C	57509249	BYXWIZRQYXPTSL-UHFFFAOYSA-N	9294.83	9759.57	10150	94477.5	99201.4	101091	1	1	1	761592	814903	784439	9344.76	9905.44	9509.22	9045.65	9769.3	9950.21	7834.35	8226.07	8617.78	111449	117021	107659	(144.02356, 13384.492)(145.0251, 1268.8606)(146.02155, 817.15125)
25,27-Dihydro-4,7-didehydro-7-deoxyphysalin A	Other metabolites	CC1C(=O)OC2CC1(C3C4(C5C=CC6=CC=CC(=O)C6(C5CCC7(C3(C2(OC7=O)C)OC4=O)O)C)O)C	73825229	NSFHPMKDYVTYOY-UHFFFAOYSA-N	5038.5	5290.42	5502.04	1	1	1	868955	912403	875907	1	1	1	1	1	1	1	1	1	1	1	1	109250	114712	105535	(494.1913, 10636.83)(495.1949, 2243.4824)
PC(14:0/P-16:0)	Other metabolites	CCCCCCCCCCCCCC/C=C\OC(COC(=O)CCCCCCCCCCCCC)COP(=O)([O-])OCC[N+](C)(C)C	53478615	JCYQQPUPIWZLSG-MEIHLTSWSA-N	498164	523072	543995	4237.64	4449.52	4534.27	1	1	1	298562	319461	307519	480154	508964	488605	4861.04	5249.93	5347.15	31565.1	33143.4	34721.7	164693	172928	159093	(676.5421, 1053.4977)(677.5437, 540.2834)(676.5415, 1083.4275)(677.5448, 752.72)(717.02875, 6365.2676)(717.78284, 4186.36)(718.5347, 1282.5767)(694.5116, 6804.2715)(695.5058, 2201.3628)
Ethyl benzoate	Other metabolites	CCOC(=O)C1=CC=CC=C1	7165	MTZQAGJQAFMTAQ-UHFFFAOYSA-N	16598.7	17428.7	18125.8	13607	14287.4	14559.5	9635.36	10117.1	9712.44	1	1	1	1.55441e+06	1.64767e+06	1.58177e+06	10975	11853	12072.5	12890.2	13534.7	14179.3	202265	212378	195388	(150.06587, 6561.9897)(137.07259, 1654.8418)(153.65276, 5891.6353)(156.0865, 27538.629)(136.07166, 64854.832)(173.0571, 233.32)(156.05151, 835.6984)
docosanedioate	Other metabolites	C(CCCCCCCCCCC(=O)[O-])CCCCCCCCCC(=O)[O-]	22173968	DGXRZJSPDXZJFG-UHFFFAOYSA-L	906873	952216	990305	16628.7	17460.1	17792.7	1085.27	1139.54	1093.96	1188.33	1271.52	1223.98	4939.64	5236.02	5026.58	1112.76	1201.79	1224.04	1072.5	1126.13	1179.75	116612	122443	112648	(368.2909, 39900.09)(369.29327, 8724.307)(370.297, 9206.62)(350.28348, 2714.8733)(352.2946, 4403.37)(393.626, 3665.87)(375.27786, 4243.8833)(376.28134, 522.89996)
PC(22:6(4Z,7Z,10Z,13Z,16Z,19Z)/22:2(13Z,16Z))	Other metabolites	CCCCC/C=C\C/C=C\CCCCCCCCCCCC(=O)O[C@H](COC(=O)CC/C=C\C/C=C\C/C=C\C/C=C\C/C=C\C/C=C\CC)COP(=O)([O-])OCC[N+](C)(C)C	52923725	SFVZXPPFJCSDPE-PIWMHFGDSA-N	476100	499906	519902	7208.68	7569.12	7713.29	1	1	1	499821	534808	514815	6041.39	6403.87	6147.72	1	1	1	1	1	1	123647	129829	119443	(871.6245, 643.68)(890.6537, 76.14)(894.6114, 3395.0369)(895.61426, 1216.6829)
Rollipyrrole	Other metabolites	not available	not available	not available	3984.84	4184.08	4351.44	3316.11	3481.92	3548.24	320509	336534	323073	316485	338639	325979	358924	380460	365241	1	1	1	4916.55	5162.38	5408.21	126017	132318	121732	(272.1394, 2902.52)(311.13757, 5710.499)(312.14127, 644.50336)(293.1277, 1326.4973)
(R)-3-Mercaptohexanol	Other metabolites	CCC[C@H](CCO)S	7162055	TYZFMFVWHZKYSE-ZCFIWIBFSA-N	255403	268173	278900	30577.1	32105.9	32717.4	1	1	1	5022.37	5373.93	5173.04	1	1	1	2683.89	2898.6	2952.28	1	1	1	36711.2	38546.7	35463	(136.0712, 4699.9053)(139.0844, 1423.41)(118.07727, 5468.875)
1-Heptadecanol	Other metabolites	CCCCCCCCCCCCCCCCCO	15076	GOQYKNQRPGWPLP-UHFFFAOYSA-N	224937	236184	245631	54888.8	57633.2	58731	211545	222123	213238	1	1	1	4677.73	4958.4	4760.06	279570	301935	307527	6579.81	6908.81	7237.8	97774.9	102664	94450.6	(256.27402, 11433.303)(257.27734, 949.6136)(281.2734, 9504.05)
(7'x,8'x)-4,7'-Epoxy-3,8'-bilign-7-ene-3,5'-dimethoxy-4',9,9'-triol	Other metabolites	COC1=CC(=CC2=C1OC(C2CO)C3=CC(=C(C=C3)O)OC)/C=C\CO	131753094	KUSXBOZNRPQEON-ARJAWSKDSA-N	5840.96	6133	6378.32	1	1	1	4949.63	5197.11	4989.23	7697.34	8236.15	7928.26	309263	327819	314706	1	1	1	1	1	1	40969.2	43017.7	39576.3	(363.1542, 5163.131)(344.58636, 1538.1112)(364.03235, 1006.0238)(341.1406, 22638.97)(385.1431, 8705.79)(367.80118, 753.3267)
3,7,7,10-Tetramethyl-12-thiabicyclo[9.1.0]dodeca-3,7-diene	Other metabolites	C/C/1=C/CC(C2C(S2)C/C(=C\CC1)/C)(C)C	101600316	SVXFQANDXQPHJI-HONFXZPPSA-N	1	1	1	1	1	1	1	1	1	1	1	1	1	1	1	3.6312e+06	3.92169e+06	3.99432e+06	1	1	1	453900	476595	438468	(239.16156, 299.27002)(241.1596, 215.555)(263.15164, 352.49667)
4-Ethoxybenzaldehyde	Other metabolites	CCOC1=CC=C(C=C1)C=O	24834	JRHHJNMASOIRDS-UHFFFAOYSA-N	16598.7	17428.7	18125.8	13607	14287.4	14559.5	9635.36	10117.1	9712.44	1	1	1	1.55441e+06	1.64767e+06	1.58177e+06	10975	11853	12072.5	12890.2	13534.7	14179.3	202265	212378	195388	(150.06587, 6561.9897)(137.07259, 1654.8418)(153.65276, 5891.6353)(156.0865, 27538.629)(136.07166, 64854.832)(173.0571, 233.32)(156.05151, 835.6984)
3-Methylphenylacetic acid	Other metabolites	CC1=CC(=CC=C1)CC(=O)O	12121	GJMPSRSMBJLKKB-UHFFFAOYSA-N	16598.7	17428.7	18125.8	13607	14287.4	14559.5	9635.36	10117.1	9712.44	1	1	1	1.55441e+06	1.64767e+06	1.58177e+06	10975	11853	12072.5	12890.2	13534.7	14179.3	202265	212378	195388	(150.06587, 6561.9897)(137.07259, 1654.8418)(153.65276, 5891.6353)(156.0865, 27538.629)(136.07166, 64854.832)(173.0571, 233.32)(156.05151, 835.6984)
Norartocarpanone	Other metabolites	C1C(OC2=CC(=CC(=C2C1=O)O)O)C3=C(C=C(C=C3)O)O	21596130	QBLQLKNOKUHRCH-UHFFFAOYSA-N	1	1	1	1	1	1	1	1	1	501771	536895	516824	1	1	1	1	1	1	1	1	1	62722.1	65858.2	60589.5	(289.07144, 1041.3467)(313.062, 6497.5366)(314.0654, 1038.38)
Tsugaric acid B	Other metabolites	CC(CC[C@H]([C@H]1[C@@H](C[C@@]2([C@@]1(CCC3=C2CC[C@@H]4[C@@]3(CC[C@H](C4(C)C)OC(=O)C)C)C)C)O)C(=O)O)C(=C)C	101936600	ZCMJUAGNOJTZBJ-MJWPTZKTSA-N	262607	275737	286767	5960.1	6258.1	6377.3	280351	294368	282593	1	1	1	1	1	1	1	1	1	3698.6	3883.53	4068.46	69077.4	72531.3	66728.8	(515.38153, 2512.63)(516.3848, 480.86002)(530.8283, 5509.647)(532.0692, 3118.9546)(517.3048, 8573.274)(517.3972, 12453.42)(534.3635, 83.68)
Gibberellin A1 glucosyl ester	Other metabolites	CC12C(CCC3(C1C(C45C3CCC(C4)(C(=C)C5)O)C(=O)OC6C(C(C(C(O6)CO)O)O)O)OC2=O)O	131752404	YNUHPGJFLBSPMR-UHFFFAOYSA-N	5038.5	5290.42	5502.04	1	1	1	868955	912403	875907	6365.15	6810.71	6556.1	6165.87	6535.82	6274.39	1	1	1	1	1	1	110816	116357	107048	(511.39563, 752.8064)(512.2136, 2661.379)(492.19675, 1522.2218)(512.2147, 921.04)(536.47565, 1692.6372)(536.95416, 2722.0024)(537.2031, 2912.86)
I-Urobilin	Other metabolites	CCC1=C(C(=O)NC1CC2=C(C(=C(N2)/C=C\3/C(=C(C(=N3)CC4C(=C(C(=O)N4)CC)C)C)CCC(=O)O)CCC(=O)O)C)C	5795125	KDCCOOGTVSRCHX-MBTHVWNTSA-N	1	1	1	1	1	1	1560105	1.63811e+06	1.57259e+06	1	1	1	1	1	1	1	1	1	10204	10714.2	11224.4	196289	206104	189615	(595.2892, 22328.156)(596.2913, 2234.4985)
o-Tolyl acetate	Other metabolites	CC1=CC=CC=C1OC(=O)C	10778	AMZORBZSQRUXNC-UHFFFAOYSA-N	16598.7	17428.7	18125.8	13607	14287.4	14559.5	9635.36	10117.1	9712.44	1	1	1	1.55441e+06	1.64767e+06	1.58177e+06	10975	11853	12072.5	12890.2	13534.7	14179.3	202265	212378	195388	(150.06587, 6561.9897)(137.07259, 1654.8418)(153.65276, 5891.6353)(156.0865, 27538.629)(136.07166, 64854.832)(173.0571, 233.32)(156.05151, 835.6984)
2-Phenylpropionate	Other metabolites	not available	not available	not available	16598.7	17428.7	18125.8	13607	14287.4	14559.5	9635.36	10117.1	9712.44	1	1	1	1.55441e+06	1.64767e+06	1.58177e+06	10975	11853	12072.5	12890.2	13534.7	14179.3	202265	212378	195388	(150.06587, 6561.9897)(137.07259, 1654.8418)(153.65276, 5891.6353)(156.0865, 27538.629)(136.07166, 64854.832)(173.0571, 233.32)(156.05151, 835.6984)
Apiin	Other metabolites	C1[C@@]([C@H]([C@@H](O1)O[C@@H]2[C@H]([C@@H]([C@H](O[C@H]2OC3=CC(=C4C(=C3)OC(=CC4=O)C5=CC=C(C=C5)O)O)CO)O)O)O)(CO)O	5280746	NTDLXWMIWOECHG-YRCFQSNFSA-N	673237	706899	735175	6671.26	7004.83	7138.25	1	1	1	6510.47	6966.2	6705.78	1	1	1	520341	561968	572375	4747.86	4985.25	5222.64	151439	159011	146290	(553.1618, 155.39626)(587.1453, 1094.5839)(571.138, 377.65884)
2,4-Dinitrophenylhydrazone	Other metabolites	CC(C)(C)/C=N/NC1=C(C=C(C=C1)[N+](=O)[O-])[N+](=O)[O-]	5462835	ORILNCDDCQWASM-KPKJPENVSA-N	3794.74	3984.48	4143.86	1	1	1	1	1	1	516816	552993	532321	554031	587273	563782	1	1	1	1	1	1	134331	141047	129763	(271.07083, 12368.332)(272.074, 998.1299)
alpha-amyrin	Other metabolites	not available	not available	not available	464318	487534	507036	4842.25	5084.36	5181.21	1.25168e+06	1.31426e+06	1.26169e+06	347824	372171	358259	1044.1	1106.74	1062.47	235271	254093	258798	47811.7	50202.3	52592.9	294099	308804	284100	(427.38867, 5582.6836)(428.39032, 939.66565)(413.38678, 687.5181)(414.3903, 241.60333)(427.39093, 5468.035)(428.39185, 849.24994)(431.36276, 3951.2617)(432.3646, 1562.1744)(433.3675, 869.4)
3''-deamino-3''-oxonicotianamine	Other metabolites	C1CN([C@@H]1C(=O)O)CC[C@@H](C(=O)O)NCCC(=O)C(=O)O	11954188	PSBHIGYNXQIUQY-YUMQZZPRSA-N	3681.12	3865.18	4019.78	3074	3227.7	3289.18	465131	488387	468852	1	1	1	391072	414536	397955	4677.9	5052.13	5145.69	235652	247434	259217	137911	144807	133222	(298.26758, 4845.3887)(303.0941, 4094.02)(304.0967, 1502.26)(321.9548, 5589.015)(303.058, 5087.841)(304.0631, 778.94)
Ganoderic acid H	Other metabolites	CC(CC(=O)CC(C)C(=O)O)C1CC(=O)C2(C1(C(C(=O)C3=C2C(=O)CC4C3(CCC(C4(C)C)O)C)OC(=O)C)C)C	73657194	YCXUCEXEMJPDRZ-UHFFFAOYSA-N	1	1	1	1	1	1	1560105	1.63811e+06	1.57259e+06	1	1	1	1	1	1	1	1	1	10182.2	10691.3	11200.4	196287	206101	189613	(595.2892, 22360.469)(596.2913, 2237.6257)
(Z)-3-(1-Butenyl)-1H-2-benzopyran-1-one	Other metabolites	CC/C=C\C1=CC2=CC=CC=C2C(=O)O1	21602037	DHKBMMCQVXFEJY-CLTKARDFSA-N	671871	705464	733683	7665.12	8048.37	8201.67	9187.83	9647.22	9261.33	626472	670325	645266	688557	729871	700676	1053.48	1137.75	1158.82	7497.72	7872.6	8247.49	251538	264115	242986	(187.08536, 812.8695)(184.08372, 11481.456)
D-Urobilinogen	Other metabolites	CCC1=C(C(=O)NC1CC2=C(C(=C(N2)CC3=C(C(=C(N3)CC4C(=C(C(=O)N4)C=C)C)C)CCC(=O)O)CCC(=O)O)C)C	440784	KSQFFJKKJAEKTB-UHFFFAOYSA-N	1	1	1	1	1	1	1560105	1.63811e+06	1.57259e+06	1	1	1	1	1	1	1	1	1	10204	10714.2	11224.4	196289	206104	189615	(595.2892, 22328.156)(596.2913, 2234.4985)
PE(15:0/P-18:0)	Other metabolites	CCCCCCCCCCCCCCCC/C=C\O[C@H](COC(=O)CCCCCCCCCCCCCC)COP(=O)(O)OCCN	53479584	VMKHWVDXCBTNNQ-APMJBGCSSA-N	498164	523072	543995	4237.64	4449.52	4534.27	1	1	1	298562	319461	307519	480154	508964	488605	4861.04	5249.93	5347.15	31565.1	33143.4	34721.7	164693	172928	159093	(676.5421, 1053.4977)(677.5437, 540.2834)(676.5415, 1083.4275)(677.5448, 752.72)(717.02875, 6365.2676)(717.78284, 4186.36)(718.5347, 1282.5767)(694.5116, 6804.2715)(695.5058, 2201.3628)
Aeglin	Other metabolites	C/C(=C\COC1=CC2=C(C=C1)C=CC(=O)O2)/C(CC(C(C)(C)O)OC3C(C(C(C(O3)CO)O)O)O)O	131753136	HLXHWKRKFDBAEQ-MDWZMJQESA-N	5038.5	5290.42	5502.04	1	1	1	868955	912403	875907	6365.15	6810.71	6556.1	6165.87	6535.82	6274.39	1	1	1	1	1	1	110816	116357	107048	(511.39563, 752.8064)(512.2136, 2661.379)(492.19675, 1522.2218)(512.2147, 921.04)(536.47565, 1692.6372)(536.95416, 2722.0024)(537.2031, 2912.86)
3,5-dimethoxyphenol	Other metabolites	COC1=CC(=CC(=C1)O)OC	10383	XQDNFAMOIPNVES-UHFFFAOYSA-N	325780	342069	355752	1544.43	1621.66	1652.54	5864.5	6157.72	5911.41	225.936	241.751	232.714	5745.75	6090.49	5846.87	1483.64	1602.33	1632	1839.12	1931.07	2023.03	42810.4	44951	41354.9	(137.05537, 136426.03)(138.05907, 7943.369)(139.06, 1582.7467)(157.075, 975.4666)(138.0612, 12408.85)
Phlorin	Other polyphenols	C1=C(C=C(C=C1O)O[C@H]2[C@@H]([C@H]([C@@H]([C@H](O2)CO)O)O)O)O	476785	WXTPOHDTGNYFSB-RMPHRYRLSA-N	2.9699e+06	3.1184e+06	3.24313e+06	1.78378e+06	1.87297e+06	1.90864e+06	10271.1	10784.7	10353.3	1.87029e+06	2.00121e+06	1.9264e+06	25365.8	26887.7	25812.2	3080309	3.32673e+06	3.38834e+06	4.96675e+06	5.21509e+06	5.46343e+06	1.83833e+06	1.93025e+06	1.77583e+06	(291.09433, 2948.3855)(298.07574, 5882.6455)
ixerin A	Terpenoids	not available	not available	not available	1.42007e+06	1.49107e+06	1.55072e+06	1.61823e+06	1.69914e+06	1.7315e+06	12381	13000.1	12480.1	13374.5	14310.7	13775.7	1.35534e+06	1.43666e+06	1.37919e+06	1.64448e+06	1.77604e+06	1.80893e+06	1423363	1.49453e+06	1.5657e+06	935905	982700	904084	(246.12526, 479.3587)(269.11755, 24489.158)(270.1194, 1987.997)
Hymenolin	Terpenoids	C[C@H]1CC[C@H]2[C@H](C(=O)O[C@H]2[C@]3([C@]1(C=CC3=O)O)C)C	88590	OYBKYXUMZIXQDT-JWXRIFBJSA-N	1.42007e+06	1.49107e+06	1.55072e+06	1.61823e+06	1.69914e+06	1.7315e+06	12381	13000.1	12480.1	13374.5	14310.7	13775.7	1.35534e+06	1.43666e+06	1.37919e+06	1.64448e+06	1.77604e+06	1.80893e+06	1423363	1.49453e+06	1.5657e+06	935905	982700	904084	(246.12526, 479.3587)(269.11755, 24489.158)(270.1194, 1987.997)
epi-Antheindurolide A	Terpenoids	not available	not available	not available	1.42007e+06	1.49107e+06	1.55072e+06	1	1	1	1	1	1	13374.5	14310.7	13775.7	1	1	1	1	1	1	1	1	1	179181	188140	173089	(246.1252, 527.658)(269.1175, 23819.03)(270.1193, 1898.718)
dihydrocynaropicrin	Terpenoids	not available	not available	not available	496120	520925	541762	5442.85	5714.99	5823.85	7814.38	8205.1	7876.89	635115	679573	654169	732287	776224	745175	4956.97	5353.53	5452.67	1	1	1	235217	246978	227220	(331.1539, 259.5)(349.16632, 1232.7168)(331.15475, 547.77)(372.27664, 2829.6428)(374.1588, 386.29)(355.14508, 1068.34)
Baileyin	Terpenoids	C/C/1=C/[C@H](C[C@@]2([C@H](O2)C[C@H]3[C@H](C1)OC(=O)C3=C)C)O	5281429	PRFWDFBVAWMKOR-BBWOBEDSSA-N	1.42007e+06	1.49107e+06	1.55072e+06	1.61823e+06	1.69914e+06	1.7315e+06	12381	13000.1	12480.1	13374.5	14310.7	13775.7	1.35534e+06	1.43666e+06	1.37919e+06	1.64448e+06	1.77604e+06	1.80893e+06	1423363	1.49453e+06	1.5657e+06	935905	982700	904084	(246.12526, 479.3587)(269.11755, 24489.158)(270.1194, 1987.997)
Spiciformin	Terpenoids	C/C/1=C\CCC2(C(O2)C(C3C(C1)OC(=O)C3=C)O)C	6442633	ZMFCIMWRPFSUCY-VMPITWQZSA-N	1.42007e+06	1.49107e+06	1.55072e+06	1.61823e+06	1.69914e+06	1.7315e+06	12381	13000.1	12480.1	13374.5	14310.7	13775.7	1.35534e+06	1.43666e+06	1.37919e+06	1.64448e+06	1.77604e+06	1.80893e+06	1423363	1.49453e+06	1.5657e+06	935905	982700	904084	(246.12526, 479.3587)(269.11755, 24489.158)(270.1194, 1987.997)
Eupachloroxin	Terpenoids	C/C=C(/C)\C(=O)O[C@@H]1C[C@@]([C@@H]2[C@@H]([C@@H]3[C@]([C@@]2([C@@H]4[C@@H]1C(=C)C(=O)O4)O)(O3)C)O)(CCl)O	5281448	ZKXZLEVGQXDZEP-ZDHOEGKISA-N	3625.02	3806.27	3958.52	1	1	1	1	1	1	1	1	1	1	1	1	1	1	1	1	1	1	3538.77	3715.71	3418.45	(412.10922, 232.23834)(457.1254, 2556.3416)
ixerin K	Terpenoids	not available	not available	not available	337171	354030	368191	3766.5	3954.82	4030.15	324299	340513	326893	332602	355884	342580	5488.4	5817.7	5584.99	219589	237156	241548	277046	290899	304751	187495	196870	181120	(252.15118, 25286.936)(253.15369, 3605.1113)(250.6271, 4296.1704)(291.15057, 4765.478)(273.1401, 2958.376)
Stenophyllolide	Terpenoids	C/C/1=C\CC/C(=C/[C@@H]2[C@@H](C[C@@H]1O)C(=C)C(=O)O2)/CO	14312127	QKQGXZIVYKJKBQ-RASOWBLLSA-N	1.42007e+06	1.49107e+06	1.55072e+06	1.61823e+06	1.69914e+06	1.7315e+06	12381	13000.1	12480.1	13374.5	14310.7	13775.7	1.35534e+06	1.43666e+06	1.37919e+06	1.64448e+06	1.77604e+06	1.80893e+06	1423363	1.49453e+06	1.5657e+06	935905	982700	904084	(246.12526, 479.3587)(269.11755, 24489.158)(270.1194, 1987.997)
dehydrocostuslactone	Terpenoids	C=C1CC[C@@H]2[C@@H]([C@@H]3[C@H]1CCC3=C)OC(=O)C2=C	73174	NETSQGRTUNRXEO-XUXIUFHCSA-N	768299	806714	838982	962180	1.01029e+06	1.02953e+06	448862	471305	452453	1.0027e+06	1.07289e+06	1.03278e+06	535581	567716	545007	1.11364e+06	1.20273e+06	1.225e+06	276993	290842	304692	638532	670458	616822	(231.1348, 373.52)(217.04097, 11066.944)(217.132, 14191.23)(232.1447, 3912.07)(235.10754, 20080.104)(236.1108, 1782.1002)
Douglanin	Terpenoids	CC1=CC[C@@H]([C@]2([C@H]1[C@@H]3[C@@H](CC2)C(=C)C(=O)O3)C)O	12309334	PLSSEPIRACGCBO-AIUMHDJVSA-N	1.4446e+06	1.51683e+06	1.5775e+06	1.08109e+06	1.13515e+06	1.15677e+06	1.33985e+06	1.40685e+06	1.35057e+06	11758.6	12581.7	12111.4	14742.4	15627	15001.9	915848	989116	1.00743e+06	1.18944e+06	1.24892e+06	1.30839e+06	749667	787150	724178	(252.15118, 24556.914)(253.15369, 3396.7415)(250.6271, 4129.686)(273.1401, 2408.865)(255.1292, 219.03)
11,13-hydro-costunolide	Terpenoids	not available	not available	not available	337171	354030	368191	3766.5	3954.82	4030.15	324299	340513	326893	332602	355884	342580	5488.4	5817.7	5584.99	219589	237156	241548	277046	290899	304751	187495	196870	181120	(252.15118, 25286.936)(253.15369, 3605.1113)(250.6271, 4296.1704)(291.15057, 4765.478)(273.1401, 2958.376)
Antheindurolide A	Terpenoids	CC1CC(OC1=O)C/C(=C/C[C@@H]2COC(=O)C2=C)/C	133556391	KFKSQOIZZRZEFC-MXSFRCLXSA-N	1.42007e+06	1.49107e+06	1.55072e+06	1	1	1	12381	13000.1	12480.1	13374.5	14310.7	13775.7	1.35534e+06	1.43666e+06	1.37919e+06	1	1	1	1	1	1	350146	367653	338241	(246.12527, 559.6633)(269.1174, 23042.994)(270.11926, 1854.71)
Ursiniolide-B	Terpenoids	CC1=CCC(C(=CC2C(C(C1)OC(=O)C(C)(C(C)OC(=O)C)O)C(=C)C(=O)O2)C)OC(=O)C	44457226	MDEMWAXREYWVBU-YCHFBXCYSA-N	1	1	1	1	1	1	2897.13	3041.99	2920.31	1	1	1	1	1	1	1	1	1	1	1	1	2628.91	2760.36	2539.53	(450.20316, 1692.6951)(474.19586, 7782.4404)(475.1994, 2529.47)
Chlorochrymorin	Terpenoids	C[C@@H]([C@@H]1C[C@@H]2[C@@H]([C@@H]3[C@]14[C@H](O4)[C@H]([C@]3(C)O)Cl)OC(=O)C2=C)O	442178	VTKBHHKUNBJMHE-HWXSHQRMSA-N	2.1427e+06	2.24983e+06	2.33982e+06	1.37951e+06	1.44848e+06	1.47607e+06	4.14908e+06	4.35654e+06	4.18228e+06	1.94532e+06	2.0815e+06	2.00368e+06	2829223	2.99898e+06	2.87902e+06	2.66248e+06	2.87548e+06	2.92873e+06	3.48043e+06	3.65445e+06	3.82847e+06	2.32359e+06	2.43977e+06	2.24459e+06	(321.10236, 2803.4268)(296.55353, 58830.316)(297.8805, 4812.4844)(298.9614, 4689.668)(303.09424, 5503.1963)(304.0967, 1423.2)(319.21353, 4216.1367)(320.07324, 298.90802)
Geigerinin	Terpenoids	C[C@@H]1C[C@H]2[C@H](C[C@]3([C@H]1C[C@H]([C@@H]3O)O)C)C(=C)C(=O)O2	3080634	ZFCRHGITKWEXDY-PYIPDKOLSA-N	337171	354030	368191	3766.5	3954.82	4030.15	324299	340513	326893	332602	355884	342580	5488.4	5817.7	5584.99	219589	237156	241548	277046	290899	304751	187495	196870	181120	(252.15118, 25286.936)(253.15369, 3605.1113)(250.6271, 4296.1704)(291.15057, 4765.478)(273.1401, 2958.376)
Hypochaerin	Terpenoids	C[C@@H]1CC[C@H]2[C@@H](C(=O)O[C@@H]2[C@@H]3C1=CC(=O)[C@H]3C)C	101316785	NRLAITKLHLDNSZ-KNUVPAIGSA-N	1.4446e+06	1.51683e+06	1.5775e+06	1.08109e+06	1.13515e+06	1.15677e+06	1.33985e+06	1.40685e+06	1.35057e+06	11758.6	12581.7	12111.4	14742.4	15627	15001.9	915848	989116	1.00743e+06	1.18944e+06	1.24892e+06	1.30839e+06	749667	787150	724178	(252.15118, 24556.914)(253.15369, 3396.7415)(250.6271, 4129.686)(273.1401, 2408.865)(255.1292, 219.03)
Damsin	Terpenoids	C[C@H]1CC[C@@H]2[C@H]([C@]3([C@H]1CCC3=O)C)OC(=O)C2=C	14631	HPJYKMSFRBJOSW-JHSUYXJUSA-N	1.4446e+06	1.51683e+06	1.5775e+06	1.08109e+06	1.13515e+06	1.15677e+06	1.33985e+06	1.40685e+06	1.35057e+06	11758.6	12581.7	12111.4	14742.4	15627	15001.9	915848	989116	1.00743e+06	1.18944e+06	1.24892e+06	1.30839e+06	749667	787150	724178	(252.15118, 24556.914)(253.15369, 3396.7415)(250.6271, 4129.686)(273.1401, 2408.865)(255.1292, 219.03)
zaluzanin C	Terpenoids	C=C1CC[C@@H]2[C@@H]([C@@H]3[C@H]1C[C@@H](C3=C)O)OC(=O)C2=C	72646	XFVLNEYIZGZDHP-PEDHHIEDSA-N	1.41996e+06	1.49096e+06	1.5506e+06	1.61744e+06	1.69831e+06	1.73066e+06	12376	12994.8	12475	1.45081e+06	1.55237e+06	1.49434e+06	13729.6	14553.3	13971.2	1.64407e+06	1.7756e+06	1.80848e+06	1.42375e+06	1.49494e+06	1.56612e+06	947768	995156	915543	(246.12523, 450.21732)(231.1315, 67.34)(269.11758, 24797.303)(270.1194, 2012.5732)
Cumambrin B	Terpenoids	CC1=CC[C@@H]2[C@H]1[C@@H]3[C@@H]([C@H](C[C@@]2(C)O)O)C(=C)C(=O)O3	9992975	NKXCPQWCIOWQOE-NQHOMTGGSA-N	1.42007e+06	1.49107e+06	1.55072e+06	1.61823e+06	1.69914e+06	1.7315e+06	12381	13000.1	12480.1	13374.5	14310.7	13775.7	1.35534e+06	1.43666e+06	1.37919e+06	1.64448e+06	1.77604e+06	1.80893e+06	1423363	1.49453e+06	1.5657e+06	935905	982700	904084	(246.12526, 479.3587)(269.11755, 24489.158)(270.1194, 1987.997)
Michelenolide	Terpenoids	C[C@@]12CC[C@@H]3[C@@H]([C@@H]4[C@](O4)(CC[C@H]1O2)C)OC(=O)C3=C	442278	ZNURDDCKOFUOKI-NMAMFNKQSA-N	1.42007e+06	1.49107e+06	1.55072e+06	1.61823e+06	1.69914e+06	1.7315e+06	12381	13000.1	12480.1	13374.5	14310.7	13775.7	1.35534e+06	1.43666e+06	1.37919e+06	1.64448e+06	1.77604e+06	1.80893e+06	1423363	1.49453e+06	1.5657e+06	935905	982700	904084	(246.12526, 479.3587)(269.11755, 24489.158)(270.1194, 1987.997)
Ambrosin	Terpenoids	C[C@H]1CC[C@@H]2[C@H]([C@]3([C@H]1C=CC3=O)C)OC(=O)C2=C	92119	IFXGCKRDLITNAU-JHSUYXJUSA-N	1.41996e+06	1.49096e+06	1.5506e+06	1.61744e+06	1.69831e+06	1.73066e+06	12376	12994.8	12475	1.45081e+06	1.55237e+06	1.49434e+06	13729.6	14553.3	13971.2	1.64407e+06	1.7756e+06	1.80848e+06	1.42375e+06	1.49494e+06	1.56612e+06	947768	995156	915543	(246.12523, 450.21732)(231.1315, 67.34)(269.11758, 24797.303)(270.1194, 2012.5732)
Onopordopicrin	Terpenoids	C/C/1=C/CC/C(=C\[C@@H]2[C@@H]([C@H](C1)OC(=O)C(=C)CO)C(=C)C(=O)O2)/CO	6440861	NOZAJYKZMCFNFG-DGKKXOEVSA-N	496120	520925	541762	5442.85	5714.99	5823.85	7814.38	8205.1	7876.89	635115	679573	654169	732287	776224	745175	4956.97	5353.53	5452.67	1	1	1	235217	246978	227220	(331.1539, 259.5)(349.16632, 1232.7168)(331.15475, 547.77)(372.27664, 2829.6428)(374.1588, 386.29)(355.14508, 1068.34)
1,6-Dihydroxycostic acid	Terpenoids	not available	not available	not available	1	1	1	1	1	1	1	1	1	1	1	1	3476.43	3685.01	3537.61	1	1	1	1	1	1	3353.03	3520.69	3239.03	(251.15439, 6505.44)(291.1505, 9588.465)(292.15555, 644.3)(295.1624, 5351.985)(272.1411, 2173.7651)
Ixerisoside I	Terpenoids	CC12CCC3C(C1C(CCC2O)(COC4C(C(C(C(O4)CO)O)O)O)O)OC(=O)C3=C	101589326	MBUHOKDYVLBTGE-ACFUTNMHSA-N	3091.77	3246.35	3376.21	1	1	1	393750	413437	396900	3773.88	4038.05	3887.09	3543.49	3756.1	3605.86	2629.38	2839.72	2892.31	1	1	1	50848.8	53391.2	49119.9	(426.19315, 712.62665)(468.1948, 22765.193)(469.19748, 4009.9556)(470.1998, 630.82)
5-hydroxy-4,15-epoxy-11H-eudesman-12,8alpha-olide	Terpenoids	not available	not available	not available	337171	354030	368191	3766.5	3954.82	4030.15	324299	340513	326893	332602	355884	342580	5488.4	5817.7	5584.99	219589	237156	241548	277046	290899	304751	187495	196870	181120	(252.15118, 25286.936)(253.15369, 3605.1113)(250.6271, 4296.1704)(291.15057, 4765.478)(273.1401, 2958.376)
artabsine	Terpenoids	C[C@H]1[C@@H]2CC[C@](C3=CCC(=C3[C@H]2OC1=O)C)(C)O	442146	BXBCLQRTBGRRDB-MJVIGCOGSA-N	1.4446e+06	1.51683e+06	1.5775e+06	1.08109e+06	1.13515e+06	1.15677e+06	1.33985e+06	1.40685e+06	1.35057e+06	11758.6	12581.7	12111.4	14742.4	15627	15001.9	915848	989116	1.00743e+06	1.18944e+06	1.24892e+06	1.30839e+06	749667	787150	724178	(252.15118, 24556.914)(253.15369, 3396.7415)(250.6271, 4129.686)(273.1401, 2408.865)(255.1292, 219.03)
4?,15,11?,13-tetrahydroridentin B	Terpenoids	not available	not available	not available	337171	354030	368191	3766.5	3954.82	4030.15	324299	340513	326893	332602	355884	342580	5488.4	5817.7	5584.99	219589	237156	241548	277046	290899	304751	187495	196870	181120	(252.15118, 25286.936)(253.15369, 3605.1113)(250.6271, 4296.1704)(291.15057, 4765.478)(273.1401, 2958.376)
1-epierivanin	Terpenoids	not available	not available	not available	337171	354030	368191	3766.5	3954.82	4030.15	324299	340513	326893	332602	355884	342580	5488.4	5817.7	5584.99	219589	237156	241548	277046	290899	304751	187495	196870	181120	(252.15118, 25286.936)(253.15369, 3605.1113)(250.6271, 4296.1704)(291.15057, 4765.478)(273.1401, 2958.376)
carabrol-4-O-linoleate	Terpenoids	not available	not available	not available	199061	209014	217374	222119	233225	237667	210240	220752	211922	299066	320001	308038	214530	227402	218306	228904	247217	251795	513791	539481	565171	235964	247762	227941	(513.688, 2987.5525)(518.241, 747.77)(499.38693, 439.34)(513.3969, 13522.555)(514.3991, 3269.29)(497.81888, 17472.314)(499.5212, 6517.6885)(539.579, 2590.3752)(537.9807, 1045.676)(519.37805, 349.68665)
carabrol-4-O-palmitate	Terpenoids	not available	not available	not available	286488	300812	312845	333740	350427	357102	299844	314836	302243	226411	242260	233204	394175	417826	401113	514126	555256	565538	263511	276687	289862	289787	304276	279934	(488.39178, 145.41501)(470.3771, 1536.93)(489.40076, 673.48)(515.3366, 4100.3477)(516.96545, 6215.6416)(517.25433, 11258.214)(517.3992, 1852.88)(498.524, 501.3943)(499.3855, 1295.8651)
Paucin	Terpenoids	C[C@@H]1C[C@@H]2[C@H](C[C@]3([C@H]1[C@H](CC3=O)O[C@H]4[C@@H]([C@H]([C@@H]([C@H](O4)COC(=O)C)O)O)O)C)C(=C)C(=O)O2	161538	GUDGKGBWXIZDPA-ZOWPBZTMSA-N	522986	549135	571100	376454	395277	402806	1.15562e+06	1.21341e+06	1.16487e+06	692917	741421	713704	813750	862575	828072	376103	406191	413713	378991	397941	416890	539603	566583	521257	(468.19464, 17325.994)(469.19727, 2903.134)(452.20044, 38374.742)(453.20312, 6970.8154)(454.2049, 668.71295)(451.9816, 18696.42)(453.20386, 8838.2)(454.2051, 1726.58)(457.2147, 411.27)(492.39468, 3520.1926)(493.6923, 5817.4775)(494.52563, 6474.8804)(495.1947, 1114.415)(478.25665, 11136.844)
Confertin	Terpenoids	C[C@H]1C[C@@H]2[C@H](C[C@]3([C@H]1CCC3=O)C)C(=C)C(=O)O2	167852	DCKYPAZZUYXYTC-HBKJAXODSA-N	1.4446e+06	1.51683e+06	1.5775e+06	1.08109e+06	1.13515e+06	1.15677e+06	1.33985e+06	1.40685e+06	1.35057e+06	11758.6	12581.7	12111.4	14742.4	15627	15001.9	915848	989116	1.00743e+06	1.18944e+06	1.24892e+06	1.30839e+06	749667	787150	724178	(252.15118, 24556.914)(253.15369, 3396.7415)(250.6271, 4129.686)(273.1401, 2408.865)(255.1292, 219.03)
Bakkenolide A	Terpenoids	C[C@H]1CCC[C@H]2[C@@]1(C[C@]3(C2)C(=C)COC3=O)C	442173	OVXAYHNZXBOVPV-QMGNLALYSA-N	255574	268353	279087	467604	490984	500337	3581.95	3761.05	3610.61	32811.5	35108.3	33795.8	1.07316e+06	1.13755e+06	1.09205e+06	1	1	1	1	1	1	229092	240547	221303	(234.16287, 4939.2383)(216.15105, 34973.15)(236.17549, 5673.3374)(259.82547, 639.8516)(260.1579, 317.69)(242.1477, 71.17)
Erioflorin methacrylate	Terpenoids	C/C/1=C/[C@@H]2[C@@H]([C@@H](C[C@@]3([C@H](O3)C[C@@H]1OC(=O)C(=C)C)C)OC(=O)C(=C)C)C(=C)C(=O)O2	5281444	DFCLHINCVSRYBX-FVQSLUMHSA-N	5489.99	5764.49	5995.07	1	1	1	488590	513019	492498	487533	521660	502159	558043	591526	567865	1	1	1	1	1	1	192457	202080	185914	(422.20746, 6994.5557)(423.2106, 867.49854)
shiromool	Terpenoids	C/C/1=C/CC[C@]2([C@H](O2)[C@@H]([C@@H](CC1)C(C)C)O)C	91746548	KLQPHHIQARFSDE-XAIQYQJBSA-N	2.84986e+06	2.99235e+06	3.11204e+06	3.95211e+06	4.14971e+06	4.22875e+06	24794.9	26034.6	24993.3	3.11483e+06	3.33287e+06	3.20828e+06	3.36568e+06	3.56762e+06	3.42492e+06	3203305	3.45957e+06	3.52364e+06	2.91097e+06	3.05652e+06	3.20207e+06	2.42769e+06	2.54908e+06	2.34515e+06	(220.18042, 70041.945)(221.1835, 9007.491)(222.1861, 529.1925)(263.19128, 2121.0996)(264.52185, 7439.41)
8-O-Angeloyl-9-O-acetylanthemolide B	Terpenoids	C/C=C(/C)\C(=O)O[C@@H]1[C@@H]2[C@@H]([C@@H]3[C@@H](C=C[C@@]3(C)OO)[C@]([C@@H]1OC(=O)C)(C)O)OC(=O)C2=C	5318748	CUWOCEBPPUEJCN-WILIPAAYSA-N	2671.9	2805.5	2917.72	1	1	1	160503	168528	161787	162929	174334	167817	186865	198077	190154	1	1	1	1	1	1	64121.4	67327.5	61941.3	(418.16528, 6785.894)(419.167, 338.67)(461.1691, 10724.3955)(462.17453, 1296.5459)(442.24387, 474.81082)(443.1579, 1731.09)
Anthecotuloide	Terpenoids	CC(=CC(=O)C/C(=C/C[C@@H]1COC(=O)C1=C)/C)C	12050675	WSKLYRKBPFVGEJ-HQIZRNBFSA-N	1.4446e+06	1.51683e+06	1.5775e+06	1.08109e+06	1.13515e+06	1.15677e+06	1.33985e+06	1.40685e+06	1.35057e+06	11758.6	12581.7	12111.4	14742.4	15627	15001.9	915848	989116	1.00743e+06	1.18944e+06	1.24892e+06	1.30839e+06	749667	787150	724178	(252.15118, 24556.914)(253.15369, 3396.7415)(250.6271, 4129.686)(273.1401, 2408.865)(255.1292, 219.03)
Micheliolide	Terpenoids	CC1=C2CC[C@@]([C@@H]2[C@@H]3[C@@H](CC1)C(=C)C(=O)O3)(C)O	442279	RDJAFOWISVMOJY-PWNZVWSESA-N	1.4446e+06	1.51683e+06	1.5775e+06	1.08109e+06	1.13515e+06	1.15677e+06	1.33985e+06	1.40685e+06	1.35057e+06	11758.6	12581.7	12111.4	14742.4	15627	15001.9	915848	989116	1.00743e+06	1.18944e+06	1.24892e+06	1.30839e+06	749667	787150	724178	(252.15118, 24556.914)(253.15369, 3396.7415)(250.6271, 4129.686)(273.1401, 2408.865)(255.1292, 219.03)
Pseudoivalin	Terpenoids	CC1=C2CC[C@@]([C@@H]2C[C@H]3[C@@H](C1)OC(=O)C3=C)(C)O	257279	CLYBLORMANTURF-RGCMKSIDSA-N	1.4446e+06	1.51683e+06	1.5775e+06	1.08109e+06	1.13515e+06	1.15677e+06	1.33985e+06	1.40685e+06	1.35057e+06	11758.6	12581.7	12111.4	14742.4	15627	15001.9	915848	989116	1.00743e+06	1.18944e+06	1.24892e+06	1.30839e+06	749667	787150	724178	(252.15118, 24556.914)(253.15369, 3396.7415)(250.6271, 4129.686)(273.1401, 2408.865)(255.1292, 219.03)
Salonitenolide	Terpenoids	C/C/1=C\CC/C(=C/[C@@H]2[C@@H]([C@H](C1)O)C(=C)C(=O)O2)/CO	5281498	BLDTUWFMPJJRPR-PNQYDXICSA-N	1.42007e+06	1.49107e+06	1.55072e+06	1.61823e+06	1.69914e+06	1.7315e+06	12381	13000.1	12480.1	13374.5	14310.7	13775.7	1.35534e+06	1.43666e+06	1.37919e+06	1.64448e+06	1.77604e+06	1.80893e+06	1423363	1.49453e+06	1.5657e+06	935905	982700	904084	(246.12526, 479.3587)(269.11755, 24489.158)(270.1194, 1987.997)
Ixerisoside F	Terpenoids	CC12CCC(C(C1C(=CCC2OC(=O)C(CC3=CC=C(C=C3)O)O)COC4C(C(C(C(O4)CO)O)O)O)O)C(=C)C(=O)OC	101589323	XFACIJUJGNMSOZ-OHZKPXRCSA-N	6334.88	6651.63	6917.69	895302	940067	957973	1.16477e+06	1.22301e+06	1.17409e+06	1	1	1	3984.55	4223.63	4054.68	1	1	1	738573	775502	812430	351121	368677	339183	(625.7754, 660.295)(607.26294, 9048.61)(608.2655, 2641.4448)(625.2815, 263.71)(608.814, 18429.57)(609.97125, 7363.9365)(610.9066, 1689.355)(611.284, 116.48)
Ixerisoside K	Terpenoids	CC12CCC(C(C1C(CCC2OC(=O)C(CC3=CC=C(C=C3)O)O)COC4C(C(C(C(O4)CO)O)O)O)O)C(=C)C(=O)OC	101589328	CHYGFGCTCNTFCJ-IZCHAUCISA-N	23004.7	24155	25121.2	1.43856e+06	1.51048e+06	1.53926e+06	2.74346e+06	2.88063e+06	2.7654e+06	33007	35317.5	33997.2	5318361	5.63746e+06	5.41196e+06	2407.14	2599.71	2647.85	482351	506468	530586	1.25514e+06	1.3179e+06	1.21247e+06	(625.2721, 152.625)(609.09485, 3270.2346)(610.079, 1051.7731)(610.2797, 1217.5549)(625.28345, 2493.9668)(626.275, 176.06)(609.27985, 15526.722)(610.28076, 6182.9766)(611.2832, 1071.122)
Erioflorin acetate	Terpenoids	C/C/1=C/[C@@H]2[C@@H]([C@@H](C[C@@]3([C@H](O3)C[C@@H]1OC(=O)C)C)OC(=O)C(=C)C)C(=C)C(=O)O2	5281443	RXIZKFBTUOTBOZ-PTZLTHSXSA-N	583840	613032	637554	337160	354018	360762	867995	911395	874939	781454	836156	804898	931489	987379	947884	312530	337533	343784	391362	410930	430498	525729	552015	507854	(390.21768, 2240.4678)(372.49054, 1858.7258)(415.4041, 2519.1772)(416.40308, 15923.443)(417.4012, 27099.977)(418.16525, 6159.7905)(398.15466, 2314.8933)(399.38348, 4711.0073)(400.15518, 602.24005)
parthenolide	Terpenoids	C/C/1=C\CC[C@@]2([C@H](O2)[C@@H]3[C@@H](CC1)C(=C)C(=O)O3)C	7251185	KTEXNACQROZXEV-PVLRGYAZSA-N	1.4446e+06	1.51683e+06	1.5775e+06	1.08109e+06	1.13515e+06	1.15677e+06	1.33985e+06	1.40685e+06	1.35057e+06	11758.6	12581.7	12111.4	14742.4	15627	15001.9	915848	989116	1.00743e+06	1.18944e+06	1.24892e+06	1.30839e+06	749667	787150	724178	(252.15118, 24556.914)(253.15369, 3396.7415)(250.6271, 4129.686)(273.1401, 2408.865)(255.1292, 219.03)
Plenolin	Terpenoids	C[C@@H]1C[C@@H]2[C@@H]([C@@H](C(=O)O2)C)[C@@H]([C@]3([C@H]1C=CC3=O)C)O	442294	ICKWITMQEROMDG-ZIXXKTFOSA-N	1.42007e+06	1.49107e+06	1.55072e+06	1.61823e+06	1.69914e+06	1.7315e+06	12381	13000.1	12480.1	13374.5	14310.7	13775.7	1.35534e+06	1.43666e+06	1.37919e+06	1.64448e+06	1.77604e+06	1.80893e+06	1423363	1.49453e+06	1.5657e+06	935905	982700	904084	(246.12526, 479.3587)(269.11755, 24489.158)(270.1194, 1987.997)
Ivalbatin	Terpenoids	C[C@H]1[C@@H](C[C@@H]2[C@H](C=C1CCC(=O)C)OC(=O)C2=C)O	20056065	RMNBDQLIVSJKBM-PCDDKUFXSA-N	1.42007e+06	1.49107e+06	1.55072e+06	1.61823e+06	1.69914e+06	1.7315e+06	12381	13000.1	12480.1	13374.5	14310.7	13775.7	1.35534e+06	1.43666e+06	1.37919e+06	1.64448e+06	1.77604e+06	1.80893e+06	1423363	1.49453e+06	1.5657e+06	935905	982700	904084	(246.12526, 479.3587)(269.11755, 24489.158)(270.1194, 1987.997)
Coronopilin	Terpenoids	C[C@H]1CC[C@@H]2[C@H]([C@]3([C@]1(CCC3=O)O)C)OC(=O)C2=C	257278	GEUJJEYGSRWXPC-JISBIHODSA-N	1.42007e+06	1.49107e+06	1.55072e+06	1.61823e+06	1.69914e+06	1.7315e+06	12381	13000.1	12480.1	13374.5	14310.7	13775.7	1.35534e+06	1.43666e+06	1.37919e+06	1.64448e+06	1.77604e+06	1.80893e+06	1423363	1.49453e+06	1.5657e+06	935905	982700	904084	(246.12526, 479.3587)(269.11755, 24489.158)(270.1194, 1987.997)
epialkhanol	Terpenoids	not available	not available	not available	337171	354030	368191	3766.5	3954.82	4030.15	324299	340513	326893	332602	355884	342580	5488.4	5817.7	5584.99	219589	237156	241548	277046	290899	304751	187495	196870	181120	(252.15118, 25286.936)(253.15369, 3605.1113)(250.6271, 4296.1704)(291.15057, 4765.478)(273.1401, 2958.376)
11-epiartesin	Terpenoids	not available	not available	not available	1	1	1	1	1	1	7426.37	7797.69	7485.78	1	1	1	1106.11	1172.48	1125.58	1	1	1	1	1	1	1067.19	1120.54	1030.9	(232.14514, 3472.42)(253.1697, 24.51)(235.1595, 59.2)
13-chlorosolstitialin	Terpenoids	not available	not available	not available	1	1	1	1	1	1	7462.58	7835.71	7522.28	1	1	1	1	1	1	1	1	1	1	1	1	6335.72	6652.51	6120.31	(305.1054, 2401.92)(322.0828, 1188.155)(305.0739, 4432.34)
hypochoeroside J	Terpenoids	not available	not available	not available	2547.48	2674.85	2781.85	1	1	1	2643.11	2775.27	2664.26	1	1	1	3590.6	3806.03	3653.79	1	1	1	1	1	1	1098.15	1153.06	1060.81	(413.22272, 1713.5337)(414.2196, 4854.1426)(415.2226, 156.28)(439.21735, 784.9087)(440.21506, 1570.8064)(422.03995, 512.6067)(422.2068, 1507.73)
8-O-Tigloyl-9-O-acetylanthemolide B	Terpenoids	CC=C(C)C(=O)OC1C2C(C3C(C=CC3(C)OO)C(C1OC(=O)C)(C)O)OC(=O)C2=C	101047217	CUWOCEBPPUEJCN-DTTPDZIQSA-N	2671.9	2805.5	2917.72	1	1	1	160503	168528	161787	162929	174334	167817	186865	198077	190154	1	1	1	1	1	1	64121.4	67327.5	61941.3	(418.16528, 6785.894)(419.167, 338.67)(461.1691, 10724.3955)(462.17453, 1296.5459)(442.24387, 474.81082)(443.1579, 1731.09)
ixerin L	Terpenoids	not available	not available	not available	337171	354030	368191	3766.5	3954.82	4030.15	324299	340513	326893	332602	355884	342580	5488.4	5817.7	5584.99	219589	237156	241548	277046	290899	304751	187495	196870	181120	(252.15118, 25286.936)(253.15369, 3605.1113)(250.6271, 4296.1704)(291.15057, 4765.478)(273.1401, 2958.376)
sonchuside B	Terpenoids	not available	not available	not available	337171	354030	368191	3766.5	3954.82	4030.15	324299	340513	326893	332602	355884	342580	5488.4	5817.7	5584.99	219589	237156	241548	277046	290899	304751	187495	196870	181120	(252.15118, 25286.936)(253.15369, 3605.1113)(250.6271, 4296.1704)(291.15057, 4765.478)(273.1401, 2958.376)
taraxacolide-O-?-D-glucopyranoside	Terpenoids	not available	not available	not available	337171	354030	368191	3766.5	3954.82	4030.15	324299	340513	326893	332602	355884	342580	5488.4	5817.7	5584.99	219589	237156	241548	277046	290899	304751	187495	196870	181120	(252.15118, 25286.936)(253.15369, 3605.1113)(250.6271, 4296.1704)(291.15057, 4765.478)(273.1401, 2958.376)
methylhypocretenoate	Terpenoids	not available	not available	not available	8930.8	9377.34	9752.43	4082.28	4286.39	4368.04	7736.84	8123.68	7798.74	736665	788231	758764	770039	816241	783591	1	1	1	1.40158e+06	1.47166e+06	1.54174e+06	366130	384436	353681	(286.1212, 2953.4255)(310.11362, 42301.46)(311.24283, 5766.0957)(312.7891, 1136.67)
hypochoeroside A	Terpenoids	not available	not available	not available	621702	652787	678898	390086	409590	417392	871546	915123	878518	716872	767054	738379	850394	901417	865360	428542	462826	471396	399556	419534	439512	534837	561579	516653	(433.2142, 793.04)(410.19778, 1851.7533)(452.20053, 38712.914)(453.2032, 6953.361)(454.20493, 735.77716)(455.1998, 421.82)
ixerin H	Terpenoids	not available	not available	not available	634510	666236	692885	404283	424498	432583	888280	932694	895386	707182	756685	728398	862266	914002	877442	473495	511374	520844	388626	408057	427488	544830	572072	526306	(478.1978, 12088.818)(479.20285, 1716.7107)(497.22144, 651.42804)(521.2102, 4326.311)(522.20844, 5273.638)(523.2108, 438.1289)(501.1813, 834.7)
Telekin	Terpenoids	C[C@]12CCCC(=C)[C@@]1(C[C@H]3[C@@H](C2)OC(=O)C3=C)O	12443309	LIDPBIULZNRIJE-QHSBEEBCSA-N	1.4446e+06	1.51683e+06	1.5775e+06	1.08109e+06	1.13515e+06	1.15677e+06	1.33985e+06	1.40685e+06	1.35057e+06	11758.6	12581.7	12111.4	14742.4	15627	15001.9	915848	989116	1.00743e+06	1.18944e+06	1.24892e+06	1.30839e+06	749667	787150	724178	(252.15118, 24556.914)(253.15369, 3396.7415)(250.6271, 4129.686)(273.1401, 2408.865)(255.1292, 219.03)
Anthemolide B	Terpenoids	C[C@@]1([C@@H]2C=CC([C@@H]2[C@@H]3[C@@H]([C@H]([C@H]1O)O)C(=C)C(=O)O3)(C)OO)O	100987444	RRWOWEMZIKUSIK-SOGLIRPHSA-N	4388319	4.60773e+06	4.79204e+06	5084726	5.33896e+06	5.44066e+06	3.3484e+06	3.51582e+06	3.37518e+06	4534280	4.85168e+06	4.67031e+06	4216393	4.46938e+06	4.2906e+06	5142467	5.55386e+06	5.65671e+06	26970.8	28319.4	29667.9	3.34269e+06	3.50983e+06	3.22904e+06	(312.12152, 39391.18)(313.12418, 3735.3704)(294.11118, 29849.23)(295.11365, 2527.6646)(338.11774, 11052.049)(339.12036, 311.8225)
Reynosin	Terpenoids	C[C@@]12CC[C@@H]3[C@@H]([C@H]1C(=C)CC[C@H]2O)OC(=O)C3=C	482788	FKBUODICGDOIGB-PFFFPCNUSA-N	1.4446e+06	1.51683e+06	1.5775e+06	1.08109e+06	1.13515e+06	1.15677e+06	1.33985e+06	1.40685e+06	1.35057e+06	11758.6	12581.7	12111.4	14742.4	15627	15001.9	915848	989116	1.00743e+06	1.18944e+06	1.24892e+06	1.30839e+06	749667	787150	724178	(252.15118, 24556.914)(253.15369, 3396.7415)(250.6271, 4129.686)(273.1401, 2408.865)(255.1292, 219.03)
Linifolin A	Terpenoids	C[C@@H]1C[C@H]2[C@H]([C@H]([C@]3([C@H]1C=CC3=O)C)OC(=O)C)C(=C)C(=O)O2	442272	DCNRYQODUSSOKC-JKSXDGAISA-N	8930.8	9377.34	9752.43	4082.28	4286.39	4368.04	7736.84	8123.68	7798.74	736665	788231	758764	770039	816241	783591	1	1	1	1.40158e+06	1.47166e+06	1.54174e+06	366130	384436	353681	(286.1212, 2953.4255)(310.11362, 42301.46)(311.24283, 5766.0957)(312.7891, 1136.67)
lactucain B	Terpenoids	C[C@H]1[C@@H]2[C@H](CC(=C3[C@@H]([C@H]2OC1=O)C(=CC3=O)CO)C)O[C@H]4CC(=C5[C@@H]([C@@H]6[C@@H]4C(=C)C(=O)O6)C(=CC5=O)CO)C	10995096	AIGKJTXOWFMGLD-MGGPNGNKSA-N	407472	427846	444960	436723	458559	467294	378731	397668	381761	476575	509935	490872	5050.17	5353.18	5139.06	602236	650414	662459	1	1	1	288349	302766	278545	(536.98944, 1001.6436)(538.2022, 150.83)(538.2216, 5927.63)(543.19135, 4472.019)(544.19464, 633.57874)
Eupatolide	Terpenoids	C/C/1=C\[C@@H]2[C@@H]([C@@H](C/C(=C/CC1)/C)O)C(=C)C(=O)O2	5281460	PDEJECFRCJOMEN-OURLZOILSA-N	1.4446e+06	1.51683e+06	1.5775e+06	1.08109e+06	1.13515e+06	1.15677e+06	1.33985e+06	1.40685e+06	1.35057e+06	11758.6	12581.7	12111.4	14742.4	15627	15001.9	915848	989116	1.00743e+06	1.18944e+06	1.24892e+06	1.30839e+06	749667	787150	724178	(252.15118, 24556.914)(253.15369, 3396.7415)(250.6271, 4129.686)(273.1401, 2408.865)(255.1292, 219.03)
8-O-acetylanthemolide B	Terpenoids	CC(=O)O[C@@H]1[C@@H]2[C@@H]([C@@H]3[C@@H](C=C[C@@]3(C)OO)[C@]([C@@H]1O)(C)O)OC(=O)C2=C	10808025	XNRRIJKBCHCDJI-LWIVGKOBSA-N	635707	667492	694192	773862	812555	828032	425141	446398	428542	642396	687364	661668	581397	616281	591630	734310	793055	807741	7558.48	7936.41	8314.33	475046	498799	458895	(354.5803, 3300.2905)(337.07117, 5694.4863)(381.12714, 5337.1963)
hieracin II	Terpenoids	C1=C(C=C(C(=C1O)O)O)C2=CC(=O)C3=C(C=C(C=C3O2)O)O	5281701	ARSRJFRKVXALTF-UHFFFAOYSA-N	3124722	3.28096e+06	3.4122e+06	2.90898e+06	3.05443e+06	3.11261e+06	3.18571e+06	3.345e+06	3.2112e+06	2.99295e+06	3.20246e+06	3.08274e+06	2.96065e+06	3.13829e+06	3.01276e+06	3.1754e+06	3.42944e+06	3.49294e+06	3.3822e+06	3.55131e+06	3.72042e+06	2.71633e+06	2.85215e+06	2.62397e+06	(313.1646, 33.995)(295.14996, 136.75)(296.15817, 7832.773)(297.16086, 259.2753)(298.1495, 79.33)(322.15417, 4897.487)(323.1558, 84.060005)
annuolide D	Terpenoids	not available	not available	not available	1.4446e+06	1.51683e+06	1.5775e+06	1.08109e+06	1.13515e+06	1.15677e+06	1.33985e+06	1.40685e+06	1.35057e+06	11758.6	12581.7	12111.4	14742.4	15627	15001.9	915848	989116	1.00743e+06	1.18944e+06	1.24892e+06	1.30839e+06	749667	787150	724178	(252.15118, 24556.914)(253.15369, 3396.7415)(250.6271, 4129.686)(273.1401, 2408.865)(255.1292, 219.03)
Altissin	Terpenoids	CC1=CC[C@@H]([C@@]2([C@H]1[C@H]([C@H]3[C@H](C2)OC(=O)C3=C)O)C)O	10333023	BICYHGOZXYLJIO-JSXSYOHWSA-N	1.42007e+06	1.49107e+06	1.55072e+06	1.61823e+06	1.69914e+06	1.7315e+06	12381	13000.1	12480.1	13374.5	14310.7	13775.7	1.35534e+06	1.43666e+06	1.37919e+06	1.64448e+06	1.77604e+06	1.80893e+06	1423363	1.49453e+06	1.5657e+06	935905	982700	904084	(246.12526, 479.3587)(269.11755, 24489.158)(270.1194, 1987.997)
11betaH,13-Dihydro-10-epi-8-deoxycumambrin B	Terpenoids	not available	not available	not available	1	1	1	1	1	1	7426.37	7797.69	7485.78	1	1	1	1106.11	1172.48	1125.58	1	1	1	1	1	1	1067.19	1120.54	1030.9	(232.14514, 3472.42)(253.1697, 24.51)(235.1595, 59.2)
Orizabin	Terpenoids	C/C/1=C/[C@@H]2[C@@H]([C@@H](C[C@@]3([C@H](C[C@]1(O3)O)O)C)OC(=O)C(C)C)C(=C)C(=O)O2	5281491	RHVYFOFKEZHFKR-GIKWLFIVSA-N	345632	362914	377430	4278.09	4492	4577.56	6224.03	6535.23	6273.82	436286	466826	449375	501887	532000	510720	222258	240039	244484	215284	226048	236812	216481	227305	209121	(349.16525, 833.65)(349.16647, 1135.5767)(391.1658, 9788.683)(392.1689, 1213.5773)(372.41544, 2716.614)(374.1588, 353.55)
Cumambranolide	Terpenoids	CC1=CC[C@@H]2[C@H]1[C@@H]3[C@@H](CC[C@@]2(C)O)C(=C)C(=O)O3	21636223	OFLYCXXPHVLOQG-WHRXGGIHSA-N	1.4446e+06	1.51683e+06	1.5775e+06	1.08109e+06	1.13515e+06	1.15677e+06	1.33985e+06	1.40685e+06	1.35057e+06	11758.6	12581.7	12111.4	14742.4	15627	15001.9	915848	989116	1.00743e+06	1.18944e+06	1.24892e+06	1.30839e+06	749667	787150	724178	(252.15118, 24556.914)(253.15369, 3396.7415)(250.6271, 4129.686)(273.1401, 2408.865)(255.1292, 219.03)
Amaralin	Terpenoids	C[C@@H]1C[C@H]2[C@H](C[C@]3([C@H]1[C@@H]4[C@H]([C@@H]3O)O4)C)C(=C)C(=O)O2	100302	XPNBRTWIMIGGMT-MIPSWGQUSA-N	1.42007e+06	1.49107e+06	1.55072e+06	1.61823e+06	1.69914e+06	1.7315e+06	12381	13000.1	12480.1	13374.5	14310.7	13775.7	1.35534e+06	1.43666e+06	1.37919e+06	1.64448e+06	1.77604e+06	1.80893e+06	1423363	1.49453e+06	1.5657e+06	935905	982700	904084	(246.12526, 479.3587)(269.11755, 24489.158)(270.1194, 1987.997)
Artesin	Terpenoids	C[C@@H]1CC[C@H]2[C@H](C(=O)O[C@H]3[C@@]24[C@H]1CC[C@](O3)(OO4)C)C	68827	BLUAFEHZUWYNDE-NNWCWBAJSA-N	1	1	1	1	1	1	7426.37	7797.69	7485.78	1	1	1	1106.11	1172.48	1125.58	1	1	1	1	1	1	1067.19	1120.54	1030.9	(232.14514, 3472.42)(253.1697, 24.51)(235.1595, 59.2)
11,13-dihydro-taraxinic acid-1'-O-?-D-glucopyranoside	Terpenoids	not available	not available	not available	621702	652787	678898	390086	409590	417392	871546	915123	878518	716872	767054	738379	850394	901417	865360	428542	462826	471396	399556	419534	439512	534837	561579	516653	(433.2142, 793.04)(410.19778, 1851.7533)(452.20053, 38712.914)(453.2032, 6953.361)(454.20493, 735.77716)(455.1998, 421.82)
achillin	Terpenoids	C[C@@H]1[C@@H]2CCC(=C3[C@@H]([C@H]2OC1=O)C(=CC3=O)C)C	442139	BJPSSVHNEGMBDQ-OAACRXHESA-N	1.41996e+06	1.49096e+06	1.5506e+06	1.61744e+06	1.69831e+06	1.73066e+06	12376	12994.8	12475	1.45081e+06	1.55237e+06	1.49434e+06	13729.6	14553.3	13971.2	1.64407e+06	1.7756e+06	1.80848e+06	1.42375e+06	1.49494e+06	1.56612e+06	947768	995156	915543	(246.12523, 450.21732)(231.1315, 67.34)(269.11758, 24797.303)(270.1194, 2012.5732)
ixerin X	Terpenoids	not available	not available	not available	616276	647090	672973	390086	409590	417392	871546	915123	878518	716872	767054	738379	850394	901417	865360	428542	462826	471396	399556	419534	439512	534159	560867	515998	(433.2142, 793.04)(410.19778, 1851.7533)(452.20053, 38712.914)(453.2032, 6953.361)(454.20493, 735.77716)(455.1998, 421.82)
ixerin E	Terpenoids	not available	not available	not available	621702	652787	678898	390086	409590	417392	871546	915123	878518	716872	767054	738379	850394	901417	865360	428542	462826	471396	399556	419534	439512	534837	561579	516653	(433.2142, 793.04)(410.19778, 1851.7533)(452.20053, 38712.914)(453.2032, 6953.361)(454.20493, 735.77716)(455.1998, 421.82)
Tataroside	Terpenoids	C/C/1=C\[C@@H]2[C@@H](CC/C(=C\C[C@@H]1O[C@H]3[C@@H]([C@H]([C@@H]([C@H](O3)CO)O)O)O)/CO)[C@@](C(=O)O2)(C)O	102317241	JDSFNHPEWCEHFB-GLEOMNHJSA-N	3091.77	3246.35	3376.21	1	1	1	393750	413437	396900	3773.88	4038.05	3887.09	3543.49	3756.1	3605.86	2629.38	2839.72	2892.31	1	1	1	50848.8	53391.2	49119.9	(426.19315, 712.62665)(468.1948, 22765.193)(469.19748, 4009.9556)(470.1998, 630.82)
Ixerisoside N	Terpenoids	CC(C)C(C(=O)OC1CCC(=COC2C(C(C(C(O2)CO)O)O)O)C3C1(CCC(C3O)C(=C)C(=O)OC)C)O	101589330	QVAZATUUVHRGFL-VYHTYXEGSA-N	2913.91	3059.61	3181.99	3360.5	3528.53	3595.74	1	1	1	3533.37	3780.71	3639.37	1	1	1	237153	256126	260869	1	1	1	30870.5	32414.1	29820.9	(582.25653, 6526.638)(583.2631, 931.27344)
Radiatin	Terpenoids	C[C@H]1[C@@H]2C=CC(=O)[C@]2([C@H]([C@@H]3[C@@H](C(=O)O[C@@H]3[C@@H]1O)C)OC(=O)C(=C)C)C	312134	UAGDSHSRQZJWSQ-HYJBFAGTSA-N	496120	520925	541762	5442.85	5714.99	5823.85	7814.38	8205.1	7876.89	635115	679573	654169	732287	776224	745175	4956.97	5353.53	5452.67	1	1	1	235217	246978	227220	(331.1539, 259.5)(349.16632, 1232.7168)(331.15475, 547.77)(372.27664, 2829.6428)(374.1588, 386.29)(355.14508, 1068.34)
Cichorioside-C	Terpenoids	not available	not available	not available	621702	652787	678898	390086	409590	417392	871546	915123	878518	716872	767054	738379	850394	901417	865360	428542	462826	471396	399556	419534	439512	534837	561579	516653	(433.2142, 793.04)(410.19778, 1851.7533)(452.20053, 38712.914)(453.2032, 6953.361)(454.20493, 735.77716)(455.1998, 421.82)
Ivalin	Terpenoids	C[C@]12C[C@H](CC(=C)[C@@H]1C[C@H]3[C@@H](C2)OC(=O)C3=C)O	65156	OVIILQQKQPCQTF-GGAZOKNXSA-N	1.4446e+06	1.51683e+06	1.5775e+06	1.08109e+06	1.13515e+06	1.15677e+06	1.33985e+06	1.40685e+06	1.35057e+06	11758.6	12581.7	12111.4	14742.4	15627	15001.9	915848	989116	1.00743e+06	1.18944e+06	1.24892e+06	1.30839e+06	749667	787150	724178	(252.15118, 24556.914)(253.15369, 3396.7415)(250.6271, 4129.686)(273.1401, 2408.865)(255.1292, 219.03)
dihydrosantamarin	Terpenoids	C[C@@H]1[C@@H]2CC[C@]3([C@@H](CC=C([C@@H]3[C@H]2OC1=O)C)O)C	13895713	DGIMMEWTLSCNGO-XBDPKTDKSA-N	1	1	1	1	1	1	7426.37	7797.69	7485.78	1	1	1	1106.11	1172.48	1125.58	1	1	1	1	1	1	1067.19	1120.54	1030.9	(232.14514, 3472.42)(253.1697, 24.51)(235.1595, 59.2)
Quadrone	Terpenoids	CC1(C[C@]23[C@@H]4CC[C@H]1[C@@H]2CC(=O)[C@H]3COC4=O)C	442299	BBIDMUQZCCGABN-UXSWQMMLSA-N	1.4446e+06	1.51683e+06	1.5775e+06	1.08109e+06	1.13515e+06	1.15677e+06	1.33985e+06	1.40685e+06	1.35057e+06	11758.6	12581.7	12111.4	14742.4	15627	15001.9	915848	989116	1.00743e+06	1.18944e+06	1.24892e+06	1.30839e+06	749667	787150	724178	(252.15118, 24556.914)(253.15369, 3396.7415)(250.6271, 4129.686)(273.1401, 2408.865)(255.1292, 219.03)
Santamarin	Terpenoids	CC1=CC[C@H]([C@]2([C@H]1[C@@H]3[C@@H](CC2)C(=C)C(=O)O3)C)O	188297	PLSSEPIRACGCBO-PFFFPCNUSA-N	1.4446e+06	1.51683e+06	1.5775e+06	1.08109e+06	1.13515e+06	1.15677e+06	1.33985e+06	1.40685e+06	1.35057e+06	11758.6	12581.7	12111.4	14742.4	15627	15001.9	915848	989116	1.00743e+06	1.18944e+06	1.24892e+06	1.30839e+06	749667	787150	724178	(252.15118, 24556.914)(253.15369, 3396.7415)(250.6271, 4129.686)(273.1401, 2408.865)(255.1292, 219.03)
Budlein-A	Terpenoids	CC=C(C)C(=O)OC1CC2(C(=O)C=C(O2)C(=CC3C1C(=C)C(=O)O3)CO)C	5281430	BMVJFNLJSZHNNS-ZXRHVTAXSA-N	910228	955739	993969	1.01794e+06	1.06884e+06	1.0892e+06	8751.32	9188.88	8821.33	889101	951338	915774	10509.7	11140.3	10694.7	1.08657e+06	1.17349e+06	1.19522e+06	981857	1.03095e+06	1.08004e+06	613119	643775	592273	(356.1284, 15271.926)(357.1311, 871.8858)(379.17236, 3691.8462)(382.1256, 5291.38)
Chlorohyssopifolin B	Terpenoids	C=C1C[C@@H]([C@@H]2[C@@H]([C@@H]3[C@H]1C[C@@H]([C@@]3(CCl)O)O)OC(=O)C2=C)O	170025	YIFQICREHIVCKL-YWDFAVMRSA-N	2.1427e+06	2.24983e+06	2.33982e+06	1.37951e+06	1.44848e+06	1.47607e+06	4.14908e+06	4.35654e+06	4.18228e+06	1.94532e+06	2.0815e+06	2.00368e+06	2829223	2.99898e+06	2.87902e+06	2.77339e+06	2.99526e+06	3.05073e+06	3.48043e+06	3.65445e+06	3.82847e+06	2.33746e+06	2.45433e+06	2.25798e+06	(321.10236, 2803.4268)(296.55353, 58459.066)(297.8805, 4783.0156)(298.9614, 4659.8945)(303.09424, 5503.1963)(304.0967, 1423.2)(319.21353, 4201.448)(320.07324, 296.034)
dihydropicridin	Terpenoids	not available	not available	not available	1.42007e+06	1.49107e+06	1.55072e+06	1.61823e+06	1.69914e+06	1.7315e+06	12381	13000.1	12480.1	13374.5	14310.7	13775.7	1.35534e+06	1.43666e+06	1.37919e+06	1.64448e+06	1.77604e+06	1.80893e+06	1423363	1.49453e+06	1.5657e+06	935905	982700	904084	(246.12526, 479.3587)(269.11755, 24489.158)(270.1194, 1987.997)
9?,hydroxy-3-desoxyzaluzanin C	Terpenoids	not available	not available	not available	1.41996e+06	1.49096e+06	1.5506e+06	1.61744e+06	1.69831e+06	1.73066e+06	12376	12994.8	12475	1.45081e+06	1.55237e+06	1.49434e+06	13729.6	14553.3	13971.2	1.64407e+06	1.7756e+06	1.80848e+06	1.42375e+06	1.49494e+06	1.56612e+06	947768	995156	915543	(246.12523, 450.21732)(231.1315, 67.34)(269.11758, 24797.303)(270.1194, 2012.5732)
leucodin	Terpenoids	C[C@H]1[C@@H]2CCC(=C3[C@@H]([C@H]2OC1=O)C(=CC3=O)C)C	167683	BJPSSVHNEGMBDQ-NUZBWSBOSA-N	1.41996e+06	1.49096e+06	1.5506e+06	1.61744e+06	1.69831e+06	1.73066e+06	12376	12994.8	12475	1.45081e+06	1.55237e+06	1.49434e+06	13729.6	14553.3	13971.2	1.64407e+06	1.7756e+06	1.80848e+06	1.42375e+06	1.49494e+06	1.56612e+06	947768	995156	915543	(246.12523, 450.21732)(231.1315, 67.34)(269.11758, 24797.303)(270.1194, 2012.5732)
Xerantholide	Terpenoids	C[C@H]1C[C@H]2[C@H](CC3=C(C(=O)C[C@@H]13)C)C(=C)C(=O)O2	442337	UQNONRHPSCIIJO-BNYHBGRESA-N	1.41996e+06	1.49096e+06	1.5506e+06	1.61744e+06	1.69831e+06	1.73066e+06	12376	12994.8	12475	1.45081e+06	1.55237e+06	1.49434e+06	13729.6	14553.3	13971.2	1.64407e+06	1.7756e+06	1.80848e+06	1.42375e+06	1.49494e+06	1.56612e+06	947768	995156	915543	(246.12523, 450.21732)(231.1315, 67.34)(269.11758, 24797.303)(270.1194, 2012.5732)
Desacetyl-cyclopyrethrosin	Terpenoids	not available	not available	not available	1.42007e+06	1.49107e+06	1.55072e+06	1.61823e+06	1.69914e+06	1.7315e+06	12381	13000.1	12480.1	13374.5	14310.7	13775.7	1.35534e+06	1.43666e+06	1.37919e+06	1.64448e+06	1.77604e+06	1.80893e+06	1423363	1.49453e+06	1.5657e+06	935905	982700	904084	(246.12526, 479.3587)(269.11755, 24489.158)(270.1194, 1987.997)
tuberiferine	Terpenoids	C[C@H]1[C@@H]2[C@H]3[C@@H](CC[C@]2(C=CC1=O)C)C(=C)C(=O)O3	12444558	FMWJLZZXAZJJIY-SHGFOSJLSA-N	1.41996e+06	1.49096e+06	1.5506e+06	1.61744e+06	1.69831e+06	1.73066e+06	12376	12994.8	12475	1.45081e+06	1.55237e+06	1.49434e+06	13729.6	14553.3	13971.2	1.64407e+06	1.7756e+06	1.80848e+06	1.42375e+06	1.49494e+06	1.56612e+06	947768	995156	915543	(246.12523, 450.21732)(231.1315, 67.34)(269.11758, 24797.303)(270.1194, 2012.5732)
8-Epi-Xanthatin	Terpenoids	C[C@H]1C[C@@H]2[C@H](CC=C1/C=C/C(=O)C)C(=C)C(=O)O2	11694445	RBRPTFMVULVGIC-MDKNCZOUSA-N	1.41996e+06	1.49096e+06	1.5506e+06	1.61744e+06	1.69831e+06	1.73066e+06	12376	12994.8	12475	1.45081e+06	1.55237e+06	1.49434e+06	13729.6	14553.3	13971.2	1.64407e+06	1.7756e+06	1.80848e+06	1.42375e+06	1.49494e+06	1.56612e+06	947768	995156	915543	(246.12523, 450.21732)(231.1315, 67.34)(269.11758, 24797.303)(270.1194, 2012.5732)
Tatridin A	Terpenoids	C/C/1=C\[C@H]([C@H]2[C@H](/C=C(\[C@H](CC1)O)/C)OC(=O)C2=C)O	14466152	YMNZWKHEJQGPIA-HVCCRNAXSA-N	1.42007e+06	1.49107e+06	1.55072e+06	1.61823e+06	1.69914e+06	1.7315e+06	12381	13000.1	12480.1	13374.5	14310.7	13775.7	1.35534e+06	1.43666e+06	1.37919e+06	1.64448e+06	1.77604e+06	1.80893e+06	1423363	1.49453e+06	1.5657e+06	935905	982700	904084	(246.12526, 479.3587)(269.11755, 24489.158)(270.1194, 1987.997)
Tetraneurin-F	Terpenoids	CC(=O)OCC1CCC2C(C3(C1(CCC3OC(=O)C)O)C)OC(=O)C2=C	101306773	VZMMBSHKZWOROL-ROSLGNJOSA-N	345632	362914	377430	4278.09	4492	4577.56	6224.03	6535.23	6273.82	436286	466826	449375	501887	532000	510720	222258	240039	244484	215284	226048	236812	216481	227305	209121	(349.16525, 833.65)(349.16647, 1135.5767)(391.1658, 9788.683)(392.1689, 1213.5773)(372.41544, 2716.614)(374.1588, 353.55)
Eremantholide-A	Terpenoids	CC1=CC2C3C(CC4(C(=O)C=C1O4)C)OC(C3(C(=O)O2)C)(C(C)C)O	5281442	LOILTCBRRAVDAF-ZMIPQNLBSA-N	496120	520925	541762	5442.85	5714.99	5823.85	7814.38	8205.1	7876.89	635115	679573	654169	732287	776224	745175	4956.97	5353.53	5452.67	1	1	1	235217	246978	227220	(331.1539, 259.5)(349.16632, 1232.7168)(331.15475, 547.77)(372.27664, 2829.6428)(374.1588, 386.29)(355.14508, 1068.34)
Floribundin/Psilotropin	Terpenoids	CC1CC2C(CC3(C1CC(=O)OC3)C)C(=C)C(=O)O2	33472	GKYRUDQNQRLJRF-RZJSXJPMSA-N	1.42007e+06	1.49107e+06	1.55072e+06	1.61823e+06	1.69914e+06	1.7315e+06	12381	13000.1	12480.1	13374.5	14310.7	13775.7	1.35534e+06	1.43666e+06	1.37919e+06	1.64448e+06	1.77604e+06	1.80893e+06	1423363	1.49453e+06	1.5657e+06	935905	982700	904084	(246.12526, 479.3587)(269.11755, 24489.158)(270.1194, 1987.997)
9-hydrox-11,13-dihydro-glucozaluzanin C	Terpenoids	not available	not available	not available	1.42007e+06	1.49107e+06	1.55072e+06	1.61823e+06	1.69914e+06	1.7315e+06	12381	13000.1	12480.1	13374.5	14310.7	13775.7	1.35534e+06	1.43666e+06	1.37919e+06	1.64448e+06	1.77604e+06	1.80893e+06	1423363	1.49453e+06	1.5657e+06	935905	982700	904084	(246.12526, 479.3587)(269.11755, 24489.158)(270.1194, 1987.997)
alpha-Santonin	Terpenoids	CC1C2CCC3(C=CC(=O)C(=C3C2OC1=O)C)C	221071	C[C@H]1[C@@H]2CC[C@]3(C=CC(=O)C(=C3[C@H]2OC1=O)C)C	1.41996e+06	1.49096e+06	1.5506e+06	1.61744e+06	1.69831e+06	1.73066e+06	12376	12994.8	12475	1.45081e+06	1.55237e+06	1.49434e+06	13729.6	14553.3	13971.2	1.64407e+06	1.7756e+06	1.80848e+06	1.42375e+06	1.49494e+06	1.56612e+06	947768	995156	915543	(246.12523, 450.21732)(231.1315, 67.34)(269.11758, 24797.303)(270.1194, 2012.5732)
Tanacetin	Terpenoids	C[C@@]12CC[C@@H]3[C@@H]([C@]1(C(=C)CC[C@H]2O)O)OC(=O)C3=C	20055042	CFUWPZZLCJXNSQ-XXUMUBMXSA-N	1.42007e+06	1.49107e+06	1.55072e+06	1.61823e+06	1.69914e+06	1.7315e+06	12381	13000.1	12480.1	13374.5	14310.7	13775.7	1.35534e+06	1.43666e+06	1.37919e+06	1.64448e+06	1.77604e+06	1.80893e+06	1423363	1.49453e+06	1.5657e+06	935905	982700	904084	(246.12526, 479.3587)(269.11755, 24489.158)(270.1194, 1987.997)
Xanthatin	Terpenoids	C[C@H]1C[C@H]2[C@H](CC=C1/C=C/C(=O)C)C(=C)C(=O)O2	5281511	RBRPTFMVULVGIC-ZTIIIDENSA-N	1.41996e+06	1.49096e+06	1.5506e+06	1.61744e+06	1.69831e+06	1.73066e+06	12376	12994.8	12475	1.45081e+06	1.55237e+06	1.49434e+06	13729.6	14553.3	13971.2	1.64407e+06	1.7756e+06	1.80848e+06	1.42375e+06	1.49494e+06	1.56612e+06	947768	995156	915543	(246.12523, 450.21732)(231.1315, 67.34)(269.11758, 24797.303)(270.1194, 2012.5732)
Sivasinolide	Terpenoids	CC1=CC[C@H]([C@]2([C@H]1[C@H]([C@H]3[C@H](C2)OC(=O)C3=C)O)C)O	10333024	BICYHGOZXYLJIO-XFKURJONSA-N	1.42007e+06	1.49107e+06	1.55072e+06	1.61823e+06	1.69914e+06	1.7315e+06	12381	13000.1	12480.1	13374.5	14310.7	13775.7	1.35534e+06	1.43666e+06	1.37919e+06	1.64448e+06	1.77604e+06	1.80893e+06	1423363	1.49453e+06	1.5657e+06	935905	982700	904084	(246.12526, 479.3587)(269.11755, 24489.158)(270.1194, 1987.997)
Tetraneurin-C	Terpenoids	CC1CCC2C(C3(C1(CCC3OC(=O)C)O)COC(=O)C)OC(=O)C2=C	101306774	LBJJWDIRTIPLHE-UKEKVWLUSA-N	345632	362914	377430	4278.09	4492	4577.56	6224.03	6535.23	6273.82	436286	466826	449375	501887	532000	510720	222258	240039	244484	215284	226048	236812	216481	227305	209121	(349.16525, 833.65)(349.16647, 1135.5767)(391.1658, 9788.683)(392.1689, 1213.5773)(372.41544, 2716.614)(374.1588, 353.55)
Inulicin	Terpenoids	not available	not available	not available	184866	194110	201874	2998.48	3148.4	3208.37	1	1	1	182418	195187	187890	254300	269558	258776	1	1	1	3093.81	3248.5	3403.19	78459.8	82382.8	75792.1	(309.161, 496.72)(290.61972, 3800.2114)(294.7329, 5116.437)(295.1623, 6371.42)(334.29437, 1029.564)(335.2419, 2679.9785)(316.15082, 1835.1234)(318.1514, 279.02)
Multiradiatin	Terpenoids	C[C@H]1[C@@H]2C=CC(=O)[C@]2([C@H]([C@H]3[C@@H](C1=O)OC(=O)C3=C)OC(=O)C=C(C)C)C	442284	AUJNARNSAAQNAK-WWHLYTOASA-N	5840.96	6133	6378.32	1	1	1	4949.63	5197.11	4989.23	7697.34	8236.15	7928.26	309263	327819	314706	1	1	1	1	1	1	40969.2	43017.7	39576.3	(363.1542, 5043.6016)(345.14377, 1057.4572)(364.01434, 1052.0758)(368.13614, 141.6775)
Tagitinin-F	Terpenoids	C/C/1=C\C2C(C(CC3(C=CC1(O3)O)C)OC(=O)C(C)C)C(=C)C(=O)O2	5358949	XJUPOHKZSDZNBE-DHZHZOJOSA-N	496120	520925	541762	5442.85	5714.99	5823.85	7814.38	8205.1	7876.89	635115	679573	654169	732287	776224	745175	4956.97	5353.53	5452.67	1	1	1	235217	246978	227220	(331.1539, 259.5)(349.16632, 1232.7168)(331.15475, 547.77)(372.27664, 2829.6428)(374.1588, 386.29)(355.14508, 1068.34)
Linifolin-A	Terpenoids	CC1CC2C(C(C3(C1C=CC3=O)C)OC(=O)C)C(=C)C(=O)O2	442272	DCNRYQODUSSOKC-JKSXDGAISA-N	8930.8	9377.34	9752.43	4082.28	4286.39	4368.04	7736.84	8123.68	7798.74	736665	788231	758764	770039	816241	783591	1	1	1	1.40158e+06	1.47166e+06	1.54174e+06	366130	384436	353681	(286.1212, 2953.4255)(310.11362, 42301.46)(311.24283, 5766.0957)(312.7891, 1136.67)
Lactuside B	Terpenoids	CC1C2CCC(=CCC(C(=CC2OC1=O)C)OC3C(C(C(C(O3)CO)O)O)O)CO	101285674	YPUAPUZIURIYPB-BJQNQQTFSA-N	616276	647090	672973	390086	409590	417392	871546	915123	878518	719491	769855	741076	850394	901417	865360	429437	463792	472381	399556	419534	439512	534598	561328	516422	(433.2142, 793.04)(410.19778, 1851.7533)(452.20053, 38712.914)(453.2032, 6953.361)(454.20493, 735.77716)(455.1998, 421.82)
ixernoside	Terpenoids	not available	not available	not available	1.38728e+06	1.45665e+06	1.51491e+06	911534	957111	975342	1.87189e+06	1.96549e+06	1.88687e+06	1.58199e+06	1.69273e+06	1.62945e+06	1.81424e+06	1.92309e+06	1.84617e+06	972910	1.05074e+06	1070201	10336.5	10853.4	11370.2	1.06877e+06	1.12221e+06	1.03243e+06	(450.2359, 127.97)(452.2005, 37212.945)(453.20312, 6602.676)(454.20493, 695.7593)
matricarin	Terpenoids	C[C@H]1[C@@H]2[C@H](CC(=C3[C@@H]([C@H]2OC1=O)C(=CC3=O)C)C)OC(=O)C	3083923	QONYNSMAVSRIRD-UPQAZBFISA-N	8930.8	9377.34	9752.43	4082.28	4286.39	4368.04	7736.84	8123.68	7798.74	736665	788231	758764	770039	816241	783591	1	1	1	1.40158e+06	1.47166e+06	1.54174e+06	366130	384436	353681	(286.1212, 2953.4255)(310.11362, 42301.46)(311.24283, 5766.0957)(312.7891, 1136.67)
Tulipinolide	Terpenoids	C/C/1=C\[C@@H]2[C@@H]([C@H](C/C(=C/CC1)/C)OC(=O)C)C(=C)C(=O)O2	5281504	UPNVKIZABMRHNR-DUUXJKDPSA-N	299084	314038	326600	4146.56	4353.89	4436.82	3985.76	4185.05	4017.65	303567	324817	312674	396900	420714	403886	3016.33	3257.64	3317.96	4723.32	4959.49	5195.66	126928	133274	122612	(290.9181, 3634.0266)(295.16217, 5368.7295)(272.14108, 1209.6731)(315.97357, 2301.571)(316.14655, 338.15)(297.92047, 2688.9172)
9-O-Acetylanthemolide B	Terpenoids	CC(=O)O[C@@H]1[C@@H]([C@@H]2[C@@H]([C@@H]3[C@H]([C@]1(C)O)C=C[C@@]3(C)OO)OC(=O)C2=C)O	10570102	OQNCVYGKABLVLD-QFCQXVBHSA-N	635707	667492	694192	773862	812555	828032	425141	446398	428542	642396	687364	661668	581397	616281	591630	734310	793055	807741	7558.48	7936.41	8314.33	475046	498799	458895	(354.5803, 3300.2905)(337.07117, 5694.4863)(381.12714, 5337.1963)
Magnolialide	Terpenoids	CC1=C2[C@@H]3[C@@H](CC[C@]2([C@@H](CC1)O)C)C(=C)C(=O)O3	636954	STUGAIDUQVESQE-WJNVRWDZSA-N	1.4446e+06	1.51683e+06	1.5775e+06	1.08109e+06	1.13515e+06	1.15677e+06	1.33985e+06	1.40685e+06	1.35057e+06	11758.6	12581.7	12111.4	14742.4	15627	15001.9	915848	989116	1.00743e+06	1.18944e+06	1.24892e+06	1.30839e+06	749667	787150	724178	(252.15118, 24556.914)(253.15369, 3396.7415)(250.6271, 4129.686)(273.1401, 2408.865)(255.1292, 219.03)
lactucine	Terpenoids	CC1=C2[C@@H]([C@@H]3[C@@H]([C@H](C1)O)C(=C)C(=O)O3)C(=CC2=O)CO	442266	VJQAFLAZRVKAKM-VZLIPTOUSA-N	5087.65	5342.03	5555.71	1	1	1	1	1	1	1	1	1	4667.41	4947.46	4749.56	1	1	1	408572	429001	449430	52291.4	54906	50513.5	(277.10272, 3184.5312)(259.09177, 4858.5244)
Lipiferolide	Terpenoids	C/C/1=C\CC[C@@]2(C(O2)[C@@H]3[C@@H]([C@@H](C1)OC(=O)C)C(=C)C(=O)O3)C	5281478	ODYJJNFWFYUXSS-CTSUEIOESA-N	1	1	1	1	1	1	1	1	1	1	1	1	1	1	1	1	1	1	6716.85	7052.69	7388.53	5403.56	5673.74	5219.84	(332.1433, 127.26666)(311.12268, 10286.527)
intybulide A	Terpenoids	CC1=C2[C@@H]([C@H]([C@H]3[C@H](C1)OC(=O)C3=C)O)C(=CC2=O)CO	101122885	VZJADJWLDQOGAM-GHYVTOPFSA-N	5087.65	5342.03	5555.71	1	1	1	1	1	1	1	1	1	4667.41	4947.46	4749.56	1	1	1	408572	429001	449430	52291.4	54906	50513.5	(277.10272, 3184.5312)(259.09177, 4858.5244)
Bakkenolide-A	Terpenoids	CC1CCCC2C1(CC3(C2)C(=C)COC3=O)C	442173	OVXAYHNZXBOVPV-QMGNLALYSA-N	255574	268353	279087	467604	490984	500337	3581.95	3761.05	3610.61	32811.5	35108.3	33795.8	1.07316e+06	1.13755e+06	1.09205e+06	1	1	1	1	1	1	229092	240547	221303	(234.16287, 4939.2383)(216.15105, 34973.15)(236.17549, 5673.3374)(259.82547, 639.8516)(260.1579, 317.69)(242.1477, 71.17)
Hydruntinolide B	Terpenoids	CC1=C[C@H]([C@@H]2[C@H]1[C@@H]3[C@@H](C([C@H]([C@@]2(C)O)OC(=O)C)OC(=O)C(C)C)C(=C)C(=O)O3)OC(=O)C	101617525	QZIJBOZJUDGVFT-IRDPYPBRSA-N	590887	620431	645248	376454	395277	402806	832121	873727	838778	687828	735975	708462	810909	859564	825181	409277	442019	450204	379029	397981	416932	510813	536354	493445	(452.25317, 35636.176)(453.25586, 6368.626)(454.20486, 655.37665)(455.1998, 407.27)(451.2977, 19196.75)(453.20386, 8838.2)(454.2051, 1726.58)(457.2147, 411.27)(478.19788, 11406.969)(458.80356, 534.46625)(459.1781, 403.04)
10-Epi-8-Deoxycumambrin	Terpenoids	CC1=CC[C@@H]2[C@H]1[C@@H]3[C@@H](CC[C@]2(C)O)C(=C)C(=O)O3	13895561	OFLYCXXPHVLOQG-KBRXKUPHSA-N	1.4446e+06	1.51683e+06	1.5775e+06	1.08109e+06	1.13515e+06	1.15677e+06	1.33985e+06	1.40685e+06	1.35057e+06	11758.6	12581.7	12111.4	14742.4	15627	15001.9	915848	989116	1.00743e+06	1.18944e+06	1.24892e+06	1.30839e+06	749667	787150	724178	(252.15118, 24556.914)(253.15369, 3396.7415)(250.6271, 4129.686)(273.1401, 2408.865)(255.1292, 219.03)
Stizolin	Terpenoids	C/C/1=C/CC[C@@]2([C@H](O2)[C@@H]3[C@@H]([C@H](C1)O)C(=C)C(=O)O3)C	14191293	DAIIXEWQEXVGNA-GWZQBECVSA-N	1.42007e+06	1.49107e+06	1.55072e+06	1.61823e+06	1.69914e+06	1.7315e+06	12381	13000.1	12480.1	13374.5	14310.7	13775.7	1.35534e+06	1.43666e+06	1.37919e+06	1.64448e+06	1.77604e+06	1.80893e+06	1423363	1.49453e+06	1.5657e+06	935905	982700	904084	(246.12526, 479.3587)(269.11755, 24489.158)(270.1194, 1987.997)
Pleniradin	Terpenoids	CC1=C[C@@H]2[C@H](C[C@@H]3[C@@H]1[C@H](C[C@@]3(C)O)O)C(=C)C(=O)O2	442293	VNPALOJXXXSTCR-VZGVWICMSA-N	1.42007e+06	1.49107e+06	1.55072e+06	1.61823e+06	1.69914e+06	1.7315e+06	12381	13000.1	12480.1	13374.5	14310.7	13775.7	1.35534e+06	1.43666e+06	1.37919e+06	1.64448e+06	1.77604e+06	1.80893e+06	1423363	1.49453e+06	1.5657e+06	935905	982700	904084	(246.12526, 479.3587)(269.11755, 24489.158)(270.1194, 1987.997)
Hydroxytyrosol	Tyrosols	C1=CC(=C(C=C1CCO)O)O	82755	JUUBCHWRXWPFFH-UHFFFAOYSA-N	3894.67	4089.4	4252.98	1055.78	1108.57	1129.69	5864.5	6157.72	5911.41	1	1	1	1	1	1	1483.64	1602.33	1632	1	1	1	1537.7	1614.58	1485.42	(137.05534, 110706.33)(138.05914, 6136.31)(139.06, 613.75)(157.075, 975.4666)(138.0612, 12408.85)
p-HPEA-EDA	Tyrosols	C/C=C(/C=O)\C(CC=O)CC(=O)OCCC1=CC=C(C=C1)O	16681728	VPOVFCBNUOUZGG-VVHNFQOZSA-N	8930.8	9377.34	9752.43	4082.28	4286.39	4368.04	7736.84	8123.68	7798.74	736665	788231	758764	770039	816241	783591	1	1	1	1.40158e+06	1.47166e+06	1.54174e+06	366130	384436	353681	(286.1212, 2953.4255)(310.11362, 42301.46)(311.24283, 5766.0957)(312.7891, 1136.67)
Tyrosol	Tyrosols	C1=CC(=CC=C1CCO)O	10393	YCCILVSKPBXVIP-UHFFFAOYSA-N	9671338	1.01549e+07	1.05611e+07	27246144	2.86085e+07	2.91534e+07	23982490	2.51816e+07	2.41743e+07	20703638	2.21529e+07	2.13247e+07	25129258	2.6637e+07	2.55715e+07	72829.1	78655.4	80112	14440153	1.51622e+07	1.58842e+07	1.51557e+07	1.59135e+07	1.46404e+07	(140.0712, 1821.88)(121.05959, 2980.9722)(123.06444, 57890.656)(124.06711, 2875.3032)(140.07964, 2888.2332)

## Sheet: Representative TIC
ISTAR
Romolo
Opera
Madrigal
Opal
Capriccio
Nun04245ARA
