# Supplementary material for: Phytochemical Profile, Mineral Content, and Bioactive Compounds in Leaves of Seed-Propagated Artichoke Hybrid Cultivars
Source: Molecules. 2020 Aug 20;25(17):3795. doi: 10.3390/molecules25173795 (PMC7503254; doi:10.3390/molecules25173795)
Supplement: Supplementary file 1 [file molecules-25-03795-s001.zip › Supplementary materials/Table S4.xlsx]

## Sheet: Table S4
Table S4: One-Way ANOVA Sums of Squares, Mean Squares, and F-test.
Variable		Sum of squares	Degree of freedom	Root mean square	F-value	Sign.
Leaf dry biomass	Between groups	184410	6	30735.1	15.193	0
	Within groups	28320.7	14	2022.91
	Total	212731	20
Dry matter	Between groups	2.137	6	0.356	11.367	0
	Within groups	0.439	14	0.031
	Total	2.576	20
N	Between groups	50.224	6	8.371	2.39	0.084
	Within groups	49.027	14	3.502
	Total	99.251	20
P	Between groups	13.605	6	2.268	10.541	0
	Within groups	3.012	14	0.215
	Total	16.617	20
K	Between groups	380.743	6	63.457	13.892	0
	Within groups	63.952	14	4.568
	Total	444.696	20
Ca	Between groups	3.757	6	0.626	1.308	0.316
	Within groups	6.701	14	0.479
	Total	10.459	20
Mg	Between groups	1.453	6	0.242	3.035	0.041
	Within groups	1.117	14	0.08
	Total	2.57	20
Anthocyanins	Between groups	0.004	6	0.001	35.096	0
	Within groups	0	14	0
	Total	0.004	20
Tyrosols	Between groups	9.147	6	1.524	33.348	0
	Within groups	0.64	14	0.046
	Total	9.787	20
Flavanols	Between groups	0.009	6	0.002	8.393	0.001
	Within groups	0.003	14	0
	Total	0.012	20
Flavones	Between groups	1.334	6	0.222	9.683	0
	Within groups	0.322	14	0.023
	Total	1.656	20
Flavonols	Between groups	0.015	6	0.003	60.402	0
	Within groups	0.001	14	0
	Total	0.016	20
Phenolic acids	Between groups	0.07	6	0.012	2.875	0.049
	Within groups	0.057	14	0.004
	Total	0.126	20
Lignans	Between groups	0.102	6	0.017	1.327	0.309
	Within groups	0.179	14	0.013
	Total	0.28	20
Sesquiterpenes	Between groups	1.929	6	0.321	3.608	0.022
	Within groups	1.247	14	0.089
	Total	3.176	20
