# Supplementary material for: Phytochemical Profile, Mineral Content, and Bioactive Compounds in Leaves of Seed-Propagated Artichoke Hybrid Cultivars
Source: Molecules. 2020 Aug 20;25(17):3795. doi: 10.3390/molecules25173795 (PMC7503254; doi:10.3390/molecules25173795)
Supplement: Supplementary file 1 [file molecules-25-03795-s001.zip › Supplementary materials/Table S3.xlsx]

## Sheet: Table S3
Metabolite	Class	VIP score	Log FC ([Capriccio] vs [Opal]) : Normalized	Log FC ([Istar] vs [Opal]) : Normalized	Log FC ([Madrigal] vs [Opal]) : Normalized	Log FC ([Nun 04245 ARA] vs [Opal]) : Normalized	Log FC ([Opera] vs [Opal]) : Normalized	Log FC ([Romolo] vs [Opal]) : Normalized
4-Vinylguaiacol	Alkylmethoxyphenols	1.14121	-6.59379	-0.130895	-7.19353	-20.9086	-0.371078	-0.00922263
4-Ethylcatechol	Alkylphenols	1.25887	-1.42222	0.00470034	0.0728932	-0.0990187	-8.24661	-0.817102
3-Methylcatechol	Alkylphenols	1.11465	1.45808	0.81569	0.25569	-0.320286	0.314383	-1.51227
4-Methylcatechol	Alkylphenols	1.11465	1.45808	0.81569	0.25569	-0.320286	0.314383	-1.51227
Petunidin 3-O-rutinoside	Anthocyanins	1.16857	18.5353	21.18	13.5979	0.180464	19.3246	6.10911
Cyanidin 3-O-rutinoside	Anthocyanins	1.16843	18.5353	21.18	13.5983	0.180464	19.3243	6.10911
Pelargonidin 3-O-sophoroside	Anthocyanins	1.16841	18.5353	21.18	13.5983	0.180464	19.3246	6.10911
(+)-Gallocatechin	Flavanols	1.22385	-0.044639	0.307697	0.14028	19.1234	0.184027	-0.0178191
(-)-Epigallocatechin	Flavanols	1.22385	-0.044639	0.307697	0.14028	19.1234	0.184027	-0.0178191
Eriodictyol	Flavanones	1.22596	0.0346578	0.0577928	-0.00735728	19.1393	0.344411	0.102665
2-Hydroxynaringenin	Flavanones	1.22596	0.0346578	0.0577928	-0.00735728	19.1393	0.344411	0.102665
2-hydroxyisoflavanone naringenin	Flavanones	1.22596	0.0346578	0.0577928	-0.00735728	19.1393	0.344411	0.102665
Chrysoeriol 7-O-apiosyl-glucoside	Flavones	1.16998	18.5767	21.2374	13.6343	0.180464	19.3737	6.10911
Apigenin 6,8-di-C-glucoside	Flavones	1.16998	18.5767	21.2374	13.6343	0.180464	19.3737	6.10911
Luteolin 7-O-rutinoside	Flavones	1.16998	18.5767	21.2374	13.6343	0.180464	19.3737	6.10911
Apigenin 6-C-glucoside 8-C-riboside	Flavones	1.1274	0.528322	-7.67835	-12.7488	-5.9959	0.466418	-0.376418
Apigenin 6-C-glucoside 8-C-arabinoside	Flavones	1.1274	0.528322	-7.67835	-12.7488	-5.9959	0.466418	-0.376418
Apigenin 6-C-galactoside 8-C-arabinoside	Flavones	1.1274	0.528322	-7.67835	-12.7488	-5.9959	0.466418	-0.376418
Kaempferol 3-rhamnoside 4'-xyloside	Flavones	1.1274	0.528322	-7.67835	-12.7488	-5.9959	0.466418	-0.376418
Apigenin 7-apiosyl-glucoside	Flavones	1.1274	0.528322	-7.67835	-12.7488	-5.9959	0.466418	-0.376418
Apigenin 6-C-arabinoside 8-C-glucoside	Flavones	1.1274	0.528322	-7.67835	-12.7488	-5.9959	0.466418	-0.376418
Apigenin 6-C-glucosyl-O-arabinoside	Flavones	1.1274	0.528322	-7.67835	-12.7488	-5.9959	0.466418	-0.376418
Apigenin 6,8-C-galactoside-C-arabinoside	Flavones	1.1274	0.81181	-6.22085	-12.2383	-5.6553	0.668819	0.0163841
Apigenin 7-O-apiosyl-glucoside	Flavones	1.1274	0.81181	-6.22085	-12.2383	-5.6553	0.668819	0.0163841
Apigenin 6,8-C-arabinoside-C-glucoside	Flavones	1.1274	0.81181	-6.22085	-12.2383	-5.6553	0.668819	0.0163841
Kaempferol 3-O-rutinoside	Flavonols	1.16998	18.5767	21.2374	13.6343	0.180464	19.3737	6.10911
Kaempferol 3-O-galactoside 7-O-rhamnoside	Flavonols	1.16998	18.5767	21.2374	13.6343	0.180464	19.3737	6.10911
Kaempferol 3-rhamnoside 7-xyloside	Flavonols	1.1274	0.528322	-7.67835	-12.7488	-5.9959	0.466418	-0.376418
Kaempferol 3-arabinofuranoside 7-rhamnofuranoside	Flavonols	1.1274	0.528322	-7.67835	-12.7488	-5.9959	0.466418	-0.376418
3',4',5,7-Tetrahydroxyisoflavanone	Isoflavonoids	1.22596	0.0346578	0.0577928	-0.00735728	19.1393	0.344411	0.102665
6'-Hydroxyangolensin	Isoflavonoids	1.15575	-0.375545	-0.627182	-1.27752	-0.893857	-0.0131324	0.316705
5'-Methoxy-O-desmethylangolensin	Isoflavonoids	1.15575	-0.375545	-0.627182	-1.27752	-0.893857	-0.0131324	0.316705
Schisanhenol	Lignans	1.24732	0	0	17.4731	0	0	17.0007
10-Methoxyyangonin	Lignans	1.15575	-0.375545	-0.627182	-1.27752	-0.893857	-0.0131324	0.316705
Guaiacol	Methoxyphenols	1.11465	1.45808	0.81569	0.25569	-0.320286	0.314383	-1.51227
3-Hydroxyphenyl-valeric acid	Other metabolites	1.431	0.7752	-17.3348	-17.3348	-17.3348	0.159176	0.264626
6-Gingesulfonic acid	Other metabolites	1.38688	0.550103	-18.2394	-5.97272	1.11751	1.42563	-0.163819
3,7,7,10-Tetramethyl-12-thiabicyclo[9.1.0]dodeca-3,7-diene	Other metabolites	1.35388	0.0201995	0.0447562	-0.00735728	0.202644	22.1364	0.05666
1,5,5,8-Tetramethyl-12-thiabicyclo[9.1.0]dodeca-3,7-diene	Other metabolites	1.35388	0.0201995	0.0447562	-0.00735728	0.202644	22.1364	0.05666
Mintsulfide	Other metabolites	1.35388	0.0201995	0.0447562	-0.00735728	0.202644	22.1364	0.05666
Isophysalin B	Other metabolites	1.29225	18.3763	0.0622978	19.7848	18.1749	17.6721	0.21647
Physalin B	Other metabolites	1.29225	18.3763	0.0622978	19.7848	18.1749	17.6721	0.21647
Physalin C	Other metabolites	1.29225	18.3763	0.0622978	19.7848	18.1749	17.6721	0.21647
25,27-Dihydro-4,7-didehydro-7-deoxyphysalin A	Other metabolites	1.29225	18.3763	0.0622978	19.7848	18.1749	17.6721	0.21647
N-Acetylhistamine	Other metabolites	1.26502	-6.36294	-6.39855	-6.40495	-6.19495	-5.80906	13.6399
Armillane	Other metabolites	1.24732	0.041887	-0.000958756	17.6904	0.498332	0.344411	3.02725
2,3-Dihydro-6-methyl-5-(5-methyl-2-furanyl)-1H-pyrrolizine	Other metabolites	1.22938	12.6249	0.0423412	-6.17648	0.279124	-6.31296	1.18145
5-Methyleriodictyol 7-[xylosyl-(1-?)-galactoside]	Other metabolites	1.22596	0.0346578	0.0577928	-0.00735728	19.1393	0.344411	0.102665
5-Methyleriodictyol 7-[xylosyl-(1-?)-arabinoside]	Other metabolites	1.22596	0.0346578	0.0577928	-0.00735728	19.1393	0.344411	0.102665
Norartocarpanone	Other metabolites	1.22596	0.0346578	0.0577928	-0.00735728	19.1393	0.344411	0.102665
3',4',5,7-Tetrahydroxyflavanone	Other metabolites	1.22596	0.0346578	0.0577928	-0.00735728	19.1393	0.344411	0.102665
Aromadendrin	Other metabolites	1.22596	0.0346578	0.0577928	-0.00735728	19.1393	0.344411	0.102665
Dalbergioidin	Other metabolites	1.22596	0.0346578	0.0577928	-0.00735728	19.1393	0.344411	0.102665
Dihydrokaempferol	Other metabolites	1.22596	0.0346578	0.0577928	-0.00735728	19.1393	0.344411	0.102665
Leucocyanidin	Other metabolites	1.22385	0.0346578	0.0577928	-0.00735728	19.1456	0.344411	0.102665
4-Gallocatechol	Other metabolites	1.22385	0.0346578	0.0577928	-0.00735728	19.1456	0.344411	0.102665
N-Succinyl-2-amino-6-ketopimelate	Other metabolites	1.22153	-1.46715	-19.1605	-13.3051	0.106449	-1.2923	-19.0161
2,4-Dinitrophenylhydrazone	Other metabolites	1.2162	-1.38009	-19.0348	-13.1984	0.102331	-1.25919	-18.8905
Irenolone	Other metabolites	1.21445	-1.38009	-19.109	-13.1984	0.111315	-1.25919	-15.2376
Hydroxyanigorufone	Other metabolites	1.21445	-1.38009	-19.109	-13.1984	0.111319	-1.25919	-18.9769
L-Histidine	Other metabolites	1.19205	21.9464	24.4872	24.0238	8.08384	23.7136	23.3128
(R)-3,4-Dihydro-2-methyl-2-(4,8,12-trimethyl-3,7,11-tridecatrienyl)-2H-1-benzopyran-6-ol	Other metabolites	1.17896	-6.25164	0.0207195	0.196782	0.13593	-0.686898	-11.1784
indole-3-acetyl-valine	Other metabolites	1.17761	0.226818	-18.1641	-5.4046	0.990521	1.37538	0.749835
Cytokinin B	Other metabolites	1.15798	0.105144	0.0622978	17.7877	6.05693	0.407667	0.165922
PGP(16:0/18:0)	Other metabolites	1.14986	0.132586	-2.97415	0.111759	0.214596	-0.119041	-3.66586
PE(20:3(8Z,11Z,14Z)/15:0)	Other metabolites	1.14961	-0.0451037	0.139383	0.346399	0.178221	-1.50119	0.102418
Tsugaric acid B	Other metabolites	1.14666	8.88029	1.90644	8.9326	-0.313883	-8.54684	3.7341
1-Phenylethyl formate	Other metabolites	1.14121	-6.51449	-0.126148	-7.34117	-20.6756	-0.223458	0.00423688
Ethyl benzoate	Other metabolites	1.14121	-6.51449	-0.126148	-7.34117	-20.6756	-0.223458	0.00423688
2-Phenylethyl formate	Other metabolites	1.14121	-6.51449	-0.126148	-7.34117	-20.6756	-0.223458	0.00423688
Methyl phenylacetate	Other metabolites	1.14121	-6.51449	-0.126148	-7.34117	-20.6756	-0.223458	0.00423688
3-Methylphenylacetic acid	Other metabolites	1.14121	-6.51449	-0.126148	-7.34117	-20.6756	-0.223458	0.00423688
5-Ethenyl-2-methoxyphenol	Other metabolites	1.14121	-6.51449	-0.126148	-7.34117	-20.6756	-0.223458	0.00423688
2-Methoxy-4-vinylphenol	Other metabolites	1.14121	-6.51449	-0.126148	-7.34117	-20.6756	-0.223458	0.00423688
2-Ethyl-4-(2-furanyl)-2-propenal	Other metabolites	1.14121	-6.51449	-0.126148	-7.34117	-20.6756	-0.223458	0.00423688
2-(2-Furanyl)-3-methyl-2-butenal	Other metabolites	1.14121	-6.51449	-0.126148	-7.34117	-20.6756	-0.223458	0.00423688
3'-Methoxyacetophenone	Other metabolites	1.14121	-6.51449	-0.126148	-7.34117	-20.6756	-0.223458	0.00423688
2'-Hydroxy-5'-methylacetophenone	Other metabolites	1.14121	-6.51449	-0.126148	-7.34117	-20.6756	-0.223458	0.00423688
2-Acetyl-1-hydroxy-4-methylbenzene	Other metabolites	1.14121	-6.51449	-0.126148	-7.34117	-20.6756	-0.223458	0.00423688
2'-Methoxyacetophenone	Other metabolites	1.14121	-6.51449	-0.126148	-7.34117	-20.6756	-0.223458	0.00423688
4'-Methoxyacetophenone	Other metabolites	1.14121	-6.51449	-0.126148	-7.34117	-20.6756	-0.223458	0.00423688
Acetoanisole	Other metabolites	1.14121	-6.51449	-0.126148	-7.34117	-20.6756	-0.223458	0.00423688
4-Ethoxybenzaldehyde	Other metabolites	1.14121	-6.51449	-0.126148	-7.34117	-20.6756	-0.223458	0.00423688
4-Ethylbenzoic acid	Other metabolites	1.14121	-6.51449	-0.126148	-7.34117	-20.6756	-0.223458	0.00423688
3,4-Dimethylbenzoic acid	Other metabolites	1.14121	-6.51449	-0.126148	-7.34117	-20.6756	-0.223458	0.00423688
2-Phenylpropionate	Other metabolites	1.14121	-6.51449	-0.126148	-7.34117	-20.6756	-0.223458	0.00423688
3-Phenylpropanoic acid	Other metabolites	1.14121	-6.51449	-0.126148	-7.34117	-20.6756	-0.223458	0.00423688
Methylglutarylcarnitine	Other metabolites	1.14114	-1.26091	-2.15754	0.087096	-0.277704	-0.878187	-0.0708284
Vicenin 1	Other metabolites	1.1274	0.528322	-7.67835	-12.7488	-5.9959	0.466418	-0.376418
Vicenin 3	Other metabolites	1.1274	0.528322	-7.67835	-12.7488	-5.9959	0.466418	-0.376418
Apiin	Other metabolites	1.1274	0.528322	-7.67835	-12.7488	-5.9959	0.466418	-0.376418
Vitexin 2''-xyloside	Other metabolites	1.1274	0.528322	-7.67835	-12.7488	-5.9959	0.466418	-0.376418
Corymboside	Other metabolites	1.1274	0.528322	-7.67835	-12.7488	-5.9959	0.466418	-0.376418
Schaftoside	Other metabolites	1.1274	0.528322	-7.67835	-12.7488	-5.9959	0.466418	-0.376418
Isoschaftoside	Other metabolites	1.1274	0.528322	-7.67835	-12.7488	-5.9959	0.466418	-0.376418
Neoschaftoside	Other metabolites	1.1274	0.528322	-7.67835	-12.7488	-5.9959	0.466418	-0.376418
Isovitexin 2''-arabinoside	Other metabolites	1.1274	0.528322	-7.67835	-12.7488	-5.9959	0.466418	-0.376418
Kaempferol 3-O-arabinosyl 7-O-rhamnoside	Other metabolites	1.1274	0.528322	-7.67835	-12.7488	-5.9959	0.466418	-0.376418
Aeglin	Other metabolites	1.12558	5.72292	-12.591	7.13148	6.41868	5.31402	-6.2812
Gibberellin A1 glucosyl ester	Other metabolites	1.12558	5.72292	-12.591	7.13148	6.41868	5.31402	-6.2812
3-oxo-2-(cis-2'-pentenyl)-cyclopentane-1-octanoate	Other metabolites	1.12213	-0.441657	-0.426683	-1.33972	-0.0179781	-1.1393	-0.764775
Atenolol	Other metabolites	1.11786	18.4594	15.4654	9.32024	18.9682	6.38907	19.7501
Ganoderic acid H	Other metabolites	1.11098	0.341322	0.404676	20.6291	0.258595	0.407667	20.0358
Docosanamide	Other metabolites	1.10435	-0.180321	1.59499	-19.7661	-19.7661	8.96454e-05	-20.1587
Harmalol	Other metabolites	1.10189	-0.61065	-7.11598	-0.242914	0.00505257	-0.586774	-0.368071
Phlorin	Other polyphenols	1.15505	-0.528596	-1.33142	-1.88543	-0.970644	-0.24727	0.240112
epi-Antheindurolide A	Terpenoids	1.23976	20.3929	-0.111983	0.14028	13.8877	0.184027	-0.0178191
Tataroside	Terpenoids	1.15952	-0.24138	-11.9029	6.93625	0.271339	-0.246424	-11.8088
Antheindurolide A	Terpenoids	1.12849	0.0226707	-20.4822	-6.6341	-6.48256	-20.1862	-20.388
lactucain B	Terpenoids	1.11554	0.361271	0.393943	0.440664	0.812376	1.15356	0.539669
Tyrosol	Tyrosols	1.25887	-1.42222	0.00470034	0.0728932	-0.0990187	-8.24661	-0.817102
