# Supplementary material for: Phytochemical Profile, Mineral Content, and Bioactive Compounds in Leaves of Seed-Propagated Artichoke Hybrid Cultivars
Source: Molecules. 2020 Aug 20;25(17):3795. doi: 10.3390/molecules25173795 (PMC7503254; doi:10.3390/molecules25173795)
Supplement: Supplementary file 1 [file molecules-25-03795-s001.zip › Supplementary materials/Table S2.xlsx]

## Sheet: Table S2
R2Y(cum)=0.934
Q2(cum)=0.667
P-value < 0.001
